# Supplementary material for: Effects of mavoglurant on visual attention and pupil reactivity while viewing photographs of faces in Fragile X Syndrome
Source: PLoS One. 2019 Jan 17;14(1):e0209984. doi: 10.1371/journal.pone.0209984 (PMC6336311; doi:10.1371/journal.pone.0209984)
Supplement: S1 Data — (CSV) [file pone.0209984.s004.csv]

study_id	site	time	eyeslktm	emotion	timecat	time2	trialsflag	eyeslktm_z
504-003	UCD	eyeslktm_calm	736.389	calm	baseline	0	0	0.296293436
504-003	UCD	eyeslktm_calm	1316.4	calm	follow-up	1	0	1.542304027
504-003	UCD	eyeslktm_fear	695.611	fear	baseline	0	0	0.20869196
504-003	UCD	eyeslktm_fear	1069.25	fear	follow-up	1	0	1.011363204
504-003	UCD	eyeslktm_hpy	717.063	happy	baseline	0	0	0.254776291
504-003	UCD	eyeslktm_hpy	1309.263	happy	follow-up	1	0	1.526971943
504-006	UCD	eyeslktm_calm	1396.105	calm	baseline	0	0	1.713530563
504-006	UCD	eyeslktm_calm	752.667	calm	follow-up	1	0	0.331262704
504-006	UCD	eyeslktm_fear	1490.556	fear	baseline	0	0	1.916435243
504-006	UCD	eyeslktm_fear	581	fear	follow-up	1	0	-0.037521509
504-006	UCD	eyeslktm_hpy	1217.667	happy	baseline	0	0	1.330200526
504-006	UCD	eyeslktm_hpy	867.176	happy	follow-up	1	0	0.577257051
504-008	UCD	eyeslktm_calm	596	calm	baseline	0	0	-0.005297708
504-008	UCD	eyeslktm_calm	544.125	calm	follow-up	1	0	-0.116738352
504-008	UCD	eyeslktm_fear	442.278	fear	follow-up	1	0	-0.335531514
504-008	UCD	eyeslktm_fear	583.722	fear	baseline	0	0	-0.031673963
504-008	UCD	eyeslktm_hpy	519.533	happy	baseline	0	0	-0.169568199
504-008	UCD	eyeslktm_hpy	638.765	happy	follow-up	1	0	0.086572348
504-009	UCD	eyeslktm_calm	504.938	calm	follow-up	1	0	-0.200921957
504-009	UCD	eyeslktm_calm	615.211	calm	baseline	0	0	0.035972388
504-009	UCD	eyeslktm_fear	945.737	fear	baseline	0	0	0.746025985
504-009	UCD	eyeslktm_fear	611.556	fear	follow-up	1	0	0.028120522
504-009	UCD	eyeslktm_hpy	334.25	happy	follow-up	1	0	-0.56760303
504-009	UCD	eyeslktm_hpy	607.15	happy	baseline	0	0	0.018655317
504-010	UCD	eyeslktm_calm	490.647	calm	baseline	0	0	-0.231622646
504-010	UCD	eyeslktm_fear	334.059	fear	baseline	0	0	-0.568013347
504-010	UCD	eyeslktm_hpy	466.158	happy	baseline	0	0	-0.284231223
504-012	UCD	eyeslktm_calm	400.579	calm	baseline	0	0	-0.425111532
504-012	UCD	eyeslktm_calm	343.9	calm	follow-up	1	0	-0.546872385
504-012	UCD	eyeslktm_fear	455.35	fear	follow-up	1	0	-0.307449546
504-012	UCD	eyeslktm_fear	555.45	fear	baseline	0	0	-0.092409383
504-012	UCD	eyeslktm_hpy	233.95	happy	baseline	0	0	-0.783072844
504-012	UCD	eyeslktm_hpy	325.5	happy	follow-up	1	0	-0.586400247
504-013	UCD	eyeslktm_calm	509.316	calm	baseline	0	0	-0.191516904
504-013	UCD	eyeslktm_calm	260.368	calm	follow-up	1	0	-0.726320287
504-013	UCD	eyeslktm_fear	682.8	fear	baseline	0	0	0.181170685
504-013	UCD	eyeslktm_fear	384.684	fear	follow-up	1	0	-0.459258019
504-013	UCD	eyeslktm_hpy	459.7	happy	baseline	0	0	-0.298104644
504-013	UCD	eyeslktm_hpy	576.9	happy	follow-up	1	0	-0.046329348
504-015	UCD	eyeslktm_calm	1043.4	calm	baseline	0	0	0.955830854
504-015	UCD	eyeslktm_calm	960.706	calm	follow-up	1	0	0.778183189
504-015	UCD	eyeslktm_fear	747.65	fear	follow-up	1	0	0.320484917
504-015	UCD	eyeslktm_fear	1028.556	fear	baseline	0	0	0.923942181
504-015	UCD	eyeslktm_hpy	935.333	happy	follow-up	1	0	0.723675556
504-015	UCD	eyeslktm_hpy	1549.813	happy	baseline	0	0	2.043734294
504-016	UCD	eyeslktm_calm	890.1	calm	baseline	0	0	0.626503611
504-016	UCD	eyeslktm_calm	702.75	calm	follow-up	1	0	0.22402834
504-016	UCD	eyeslktm_fear	851.15	fear	baseline	0	0	0.542829142
504-016	UCD	eyeslktm_fear	627.167	fear	follow-up	1	0	0.061656905
504-016	UCD	eyeslktm_hpy	871.158	happy	baseline	0	0	0.585811396
504-016	UCD	eyeslktm_hpy	552.167	happy	follow-up	1	0	-0.099462098
504-017	UCD	eyeslktm_calm	248.462	calm	baseline	0	0	-0.751897391
504-017	UCD	eyeslktm_calm	164	calm	follow-up	1	0	-0.933343168
504-017	UCD	eyeslktm_fear	179.643	fear	baseline	0	0	-0.899738041
504-017	UCD	eyeslktm_fear	578.421	fear	follow-up	1	0	-0.043061854
504-017	UCD	eyeslktm_hpy	105.5	happy	baseline	0	0	-1.059015991
504-017	UCD	eyeslktm_hpy	239.722	happy	follow-up	1	0	-0.770673126
504-018	UCD	eyeslktm_calm	2473.85	calm	follow-up	1	0	4.028799902
504-018	UCD	eyeslktm_calm	542.1	calm	baseline	0	0	-0.121088565
504-018	UCD	eyeslktm_fear	605.632	fear	baseline	0	0	0.015394269
504-018	UCD	eyeslktm_fear	2565.368	fear	follow-up	1	0	4.225403755
504-018	UCD	eyeslktm_hpy	661.444	happy	baseline	0	0	0.135292586
504-018	UCD	eyeslktm_hpy	1791.579	happy	follow-up	1	0	2.56310892
504-019	UCD	eyeslktm_calm	1047.35	calm	follow-up	1	0	0.964316455
504-019	UCD	eyeslktm_calm	636.389	calm	baseline	0	0	0.081468098
504-019	UCD	eyeslktm_fear	599.556	fear	baseline	0	0	0.002341481
504-019	UCD	eyeslktm_fear	650.2	fear	follow-up	1	0	0.111137625
504-019	UCD	eyeslktm_hpy	288.368	happy	baseline	0	0	-0.666169192
504-019	UCD	eyeslktm_hpy	533.842	happy	follow-up	1	0	-0.138828842
504-020	UCD	eyeslktm_calm	513	calm	baseline	0	1	-0.183602739
504-020	UCD	eyeslktm_calm	272.545	calm	follow-up	1	1	-0.700161005
504-020	UCD	eyeslktm_fear	459.6	fear	follow-up	1	1	-0.298319469
504-020	UCD	eyeslktm_fear	305.167	fear	baseline	0	1	-0.630080683
504-020	UCD	eyeslktm_hpy	860.667	happy	baseline	0	1	0.56327407
504-020	UCD	eyeslktm_hpy	348.182	happy	follow-up	1	1	-0.537673564
504-023	UCD	eyeslktm_calm	597.895	calm	baseline	0	0	-0.001226768
504-023	UCD	eyeslktm_calm	704.412	calm	follow-up	1	0	0.227598738
504-023	UCD	eyeslktm_fear	550.5	fear	baseline	0	0	-0.103043237
504-023	UCD	eyeslktm_fear	651.471	fear	follow-up	1	0	0.113868055
504-023	UCD	eyeslktm_hpy	526.059	happy	follow-up	1	0	-0.155548698
504-023	UCD	eyeslktm_hpy	532.158	happy	baseline	0	0	-0.1424465
504-026	UCD	eyeslktm_calm	488.8	calm	follow-up	1	0	-0.23559047
504-026	UCD	eyeslktm_calm	334.7	calm	baseline	0	0	-0.566636316
504-026	UCD	eyeslktm_fear	394.7	fear	baseline	0	0	-0.437741113
504-026	UCD	eyeslktm_fear	586.25	fear	follow-up	1	0	-0.026243178
504-026	UCD	eyeslktm_hpy	297.3	happy	baseline	0	0	-0.646980993
504-026	UCD	eyeslktm_hpy	656.15	happy	follow-up	1	0	0.123919733
504-028	UCD	eyeslktm_calm	479.65	calm	baseline	0	0	-0.255246989
504-028	UCD	eyeslktm_calm	214.737	calm	follow-up	1	0	-0.824347237
504-028	UCD	eyeslktm_fear	360.45	fear	baseline	0	0	-0.511318792
504-028	UCD	eyeslktm_fear	202.35	fear	follow-up	1	0	-0.850957651
504-028	UCD	eyeslktm_hpy	390.3	happy	follow-up	1	0	-0.447193428
504-028	UCD	eyeslktm_hpy	362.1	happy	baseline	0	0	-0.507774174
507-001	RUSH	eyeslktm_calm	289	calm	follow-up	1	0	-0.664811496
507-001	RUSH	eyeslktm_calm	499.7	calm	baseline	0	0	-0.212174509
507-001	RUSH	eyeslktm_fear	837.364	fear	baseline	0	0	0.513213321
507-001	RUSH	eyeslktm_fear	479.063	fear	follow-up	1	0	-0.256508014
507-001	RUSH	eyeslktm_hpy	402.455	happy	baseline	0	0	-0.421081408
507-001	RUSH	eyeslktm_hpy	188	happy	follow-up	1	0	-0.881785087
507-002	RUSH	eyeslktm_calm	378.684	calm	follow-up	1	0	-0.47214754
507-002	RUSH	eyeslktm_calm	21.053	calm	baseline	0	0	-1.240429544
507-002	RUSH	eyeslktm_fear	335.684	fear	follow-up	1	0	-0.564522435
507-002	RUSH	eyeslktm_fear	210.375	fear	baseline	0	0	-0.833717918
507-002	RUSH	eyeslktm_hpy	28.053	happy	baseline	0	0	-1.225391771
507-002	RUSH	eyeslktm_hpy	76.529	happy	follow-up	1	0	-1.12125304
507-003	RUSH	eyeslktm_calm	404.588	calm	follow-up	1	0	-0.416499184
507-003	RUSH	eyeslktm_calm	142.813	calm	baseline	0	0	-0.978858213
507-003	RUSH	eyeslktm_fear	180.867	fear	baseline	0	0	-0.897108579
507-003	RUSH	eyeslktm_fear	172	fear	follow-up	1	0	-0.916157141
507-003	RUSH	eyeslktm_hpy	188.118	happy	follow-up	1	0	-0.881531593
507-003	RUSH	eyeslktm_hpy	68.8	happy	baseline	0	0	-1.13785689
507-005	RUSH	eyeslktm_calm	1603.1	calm	baseline	0	0	2.158208271
507-005	RUSH	eyeslktm_calm	1355.55	calm	follow-up	1	0	1.626408147
507-005	RUSH	eyeslktm_fear	1055.15	fear	baseline	0	0	0.981072832
507-005	RUSH	eyeslktm_fear	1283.9	fear	follow-up	1	0	1.472485792
507-005	RUSH	eyeslktm_hpy	1364.15	happy	baseline	0	0	1.644883126
507-005	RUSH	eyeslktm_hpy	1491.45	happy	follow-up	1	0	1.918355782
507-006	RUSH	eyeslktm_calm	929.4	calm	baseline	0	1	0.710929969
507-006	RUSH	eyeslktm_calm	116.636	calm	follow-up	1	1	-1.035093041
507-006	RUSH	eyeslktm_fear	121.286	fear	baseline	0	1	-1.025103663
507-006	RUSH	eyeslktm_fear	244.2	fear	follow-up	1	1	-0.761053247
507-006	RUSH	eyeslktm_hpy	0	happy	baseline	0	1	-1.285656723
507-006	RUSH	eyeslktm_hpy	168.714	happy	follow-up	1	1	-0.923216302
507-007	RUSH	eyeslktm_calm	630.15	calm	baseline	0	0	0.068065145
507-007	RUSH	eyeslktm_calm	884.95	calm	follow-up	1	0	0.615440106
507-007	RUSH	eyeslktm_fear	831.75	fear	follow-up	1	0	0.501153027
507-007	RUSH	eyeslktm_fear	809.9	fear	baseline	0	0	0.45421369
507-007	RUSH	eyeslktm_hpy	530.4	happy	baseline	0	0	-0.14622313
507-007	RUSH	eyeslktm_hpy	567.8	happy	follow-up	1	0	-0.065878453
507-009	RUSH	eyeslktm_calm	430.083	calm	follow-up	1	0	-0.361729464
507-009	RUSH	eyeslktm_calm	182.421	calm	baseline	0	0	-0.893770193
507-009	RUSH	eyeslktm_fear	494.25	fear	follow-up	1	0	-0.223882489
507-009	RUSH	eyeslktm_fear	17.45	fear	baseline	0	0	-1.248169701
507-009	RUSH	eyeslktm_hpy	42.053	happy	baseline	0	0	-1.195316223
507-009	RUSH	eyeslktm_hpy	339.824	happy	follow-up	1	0	-0.555628666
507-010	RUSH	eyeslktm_calm	687.278	calm	baseline	0	0	0.190790564
507-010	RUSH	eyeslktm_calm	491.083	calm	follow-up	1	0	-0.230686008
507-010	RUSH	eyeslktm_fear	697	fear	follow-up	1	0	0.211675883
507-010	RUSH	eyeslktm_fear	509.733	fear	baseline	0	0	-0.190621082
507-010	RUSH	eyeslktm_hpy	1052.6	happy	baseline	0	0	0.975594786
507-010	RUSH	eyeslktm_hpy	360.867	happy	follow-up	1	0	-0.51042297
507-011	RUSH	eyeslktm_calm	654.5	calm	baseline	0	0	0.120375115
507-011	RUSH	eyeslktm_calm	891.05	calm	follow-up	1	0	0.628544452
507-011	RUSH	eyeslktm_fear	666.895	fear	baseline	0	0	0.147002715
507-011	RUSH	eyeslktm_fear	912.55	fear	follow-up	1	0	0.6747319
507-011	RUSH	eyeslktm_hpy	794.158	happy	baseline	0	0	0.420395885
507-011	RUSH	eyeslktm_hpy	803.3	happy	follow-up	1	0	0.440035218
507-012	RUSH	eyeslktm_calm	388.6	calm	baseline	0	0	-0.450845459
507-012	RUSH	eyeslktm_calm	431.4	calm	follow-up	1	0	-0.358900214
507-012	RUSH	eyeslktm_fear	284.143	fear	baseline	0	0	-0.675245562
507-012	RUSH	eyeslktm_fear	444.067	fear	follow-up	1	0	-0.331688289
507-012	RUSH	eyeslktm_hpy	357.182	happy	baseline	0	0	-0.518339284
507-012	RUSH	eyeslktm_hpy	0	happy	follow-up	1	0	-1.285656723
507-013	RUSH	eyeslktm_calm	1091.65	calm	baseline	0	0	1.05948408
507-013	RUSH	eyeslktm_calm	1108.4	calm	follow-up	1	0	1.095467324
507-013	RUSH	eyeslktm_fear	1456.45	fear	baseline	0	0	1.843166913
507-013	RUSH	eyeslktm_fear	833.5	fear	follow-up	1	0	0.50491247
507-013	RUSH	eyeslktm_hpy	833.6	happy	baseline	0	0	0.505127295
507-013	RUSH	eyeslktm_hpy	964.4	happy	follow-up	1	0	0.786118837
507-014	RUSH	eyeslktm_calm	447.895	calm	baseline	0	0	-0.323464775
507-014	RUSH	eyeslktm_calm	592.111	calm	follow-up	1	0	-0.013652265
507-014	RUSH	eyeslktm_fear	342.737	fear	baseline	0	0	-0.549370804
507-014	RUSH	eyeslktm_fear	478.176	fear	follow-up	1	0	-0.258413514
507-014	RUSH	eyeslktm_hpy	836.333	happy	baseline	0	0	0.510998472
507-014	RUSH	eyeslktm_hpy	500.529	happy	follow-up	1	0	-0.210393606
507-015	RUSH	eyeslktm_calm	83.278	calm	follow-up	1	0	-1.106754478
507-015	RUSH	eyeslktm_calm	70	calm	baseline	0	0	-1.135278986
507-015	RUSH	eyeslktm_fear	43.5	fear	baseline	0	0	-1.192207701
507-015	RUSH	eyeslktm_fear	8.824	fear	follow-up	1	0	-1.266700535
507-015	RUSH	eyeslktm_hpy	91.158	happy	baseline	0	0	-1.089826241
507-015	RUSH	eyeslktm_hpy	63.053	happy	follow-up	1	0	-1.150202902
507-016	RUSH	eyeslktm_calm	1699.05	calm	baseline	0	0	2.364333183
507-016	RUSH	eyeslktm_calm	1782.95	calm	follow-up	1	0	2.544571642
507-016	RUSH	eyeslktm_fear	1684.45	fear	baseline	0	0	2.332968684
507-016	RUSH	eyeslktm_fear	1563.85	fear	follow-up	1	0	2.073889326
507-016	RUSH	eyeslktm_hpy	1348.2	happy	baseline	0	0	1.610618485
507-016	RUSH	eyeslktm_hpy	1829.25	happy	follow-up	1	0	2.644035773
507-017	RUSH	eyeslktm_calm	485	calm	follow-up	1	0	-0.243753833
507-017	RUSH	eyeslktm_calm	456	calm	baseline	0	0	-0.306053181
507-017	RUSH	eyeslktm_fear	494.857	fear	follow-up	1	0	-0.2225785
507-017	RUSH	eyeslktm_fear	642.75	fear	baseline	0	0	0.095133138
507-017	RUSH	eyeslktm_hpy	886.917	happy	baseline	0	0	0.619665721
507-017	RUSH	eyeslktm_hpy	521.8	happy	follow-up	1	0	-0.164698109
507-018	RUSH	eyeslktm_calm	239.05	calm	baseline	0	0	-0.772116752
507-018	RUSH	eyeslktm_calm	417.111	calm	follow-up	1	0	-0.389596607
507-018	RUSH	eyeslktm_fear	344.474	fear	baseline	0	0	-0.545639288
507-018	RUSH	eyeslktm_fear	493.421	fear	follow-up	1	0	-0.225663391
507-018	RUSH	eyeslktm_hpy	156.947	happy	baseline	0	0	-0.948494799
507-018	RUSH	eyeslktm_hpy	364.684	happy	follow-up	1	0	-0.502223087
507-022	RUSH	eyeslktm_calm	248.75	calm	follow-up	1	0	-0.751278694
507-022	RUSH	eyeslktm_calm	352.588	calm	baseline	0	0	-0.52820836
507-022	RUSH	eyeslktm_fear	404.056	fear	baseline	0	0	-0.417642055
507-022	RUSH	eyeslktm_fear	303.706	fear	follow-up	1	0	-0.633219282
507-022	RUSH	eyeslktm_hpy	272	happy	follow-up	1	0	-0.701331803
507-022	RUSH	eyeslktm_hpy	399.625	happy	baseline	0	0	-0.427160966
507-025	RUSH	eyeslktm_calm	252.667	calm	baseline	0	1	-0.742863986
507-025	RUSH	eyeslktm_calm	902.889	calm	follow-up	1	1	0.653977624
507-025	RUSH	eyeslktm_fear	399.75	fear	baseline	0	1	-0.426892434
507-025	RUSH	eyeslktm_fear	686.2	fear	follow-up	1	1	0.188474747
507-025	RUSH	eyeslktm_hpy	338.444	happy	baseline	0	1	-0.558593256
507-025	RUSH	eyeslktm_hpy	734.455	happy	follow-up	1	1	0.292138714
561-001	RUSH	eyeslktm_calm	918.474	calm	baseline	0	0	0.687458153
561-001	RUSH	eyeslktm_calm	1083.444	calm	follow-up	1	0	1.041855513
561-001	RUSH	eyeslktm_fear	866.737	fear	baseline	0	0	0.576313968
561-001	RUSH	eyeslktm_fear	701.158	fear	follow-up	1	0	0.220608321
561-001	RUSH	eyeslktm_hpy	693.429	happy	baseline	0	0	0.204004471
561-001	RUSH	eyeslktm_hpy	1277.063	happy	follow-up	1	0	1.457798184
561-002	RUSH	eyeslktm_calm	259.125	calm	baseline	0	0	-0.728990566
561-002	RUSH	eyeslktm_calm	499.722	calm	follow-up	1	0	-0.212127247
561-002	RUSH	eyeslktm_fear	457	fear	baseline	0	0	-0.303904928
561-002	RUSH	eyeslktm_fear	770	fear	follow-up	1	0	0.36849838
561-002	RUSH	eyeslktm_hpy	340.25	happy	baseline	0	0	-0.55471351
561-002	RUSH	eyeslktm_hpy	249.75	happy	follow-up	1	0	-0.749130441
561-003	RUSH	eyeslktm_calm	318.2	calm	baseline	0	0	-0.602082497
561-003	RUSH	eyeslktm_calm	359	calm	follow-up	1	0	-0.514433759
561-003	RUSH	eyeslktm_fear	276.5	fear	baseline	0	0	-0.691664663
561-003	RUSH	eyeslktm_fear	148.105	fear	follow-up	1	0	-0.967489656
561-003	RUSH	eyeslktm_hpy	466.474	happy	baseline	0	0	-0.283552375
561-003	RUSH	eyeslktm_hpy	332.118	happy	follow-up	1	0	-0.572183107
561-004	RUSH	eyeslktm_calm	2050.105	calm	baseline	0	0	3.118488274
561-004	RUSH	eyeslktm_calm	923.778	calm	follow-up	1	0	0.698852489
561-004	RUSH	eyeslktm_fear	2140.889	fear	baseline	0	0	3.313515309
561-004	RUSH	eyeslktm_fear	992.4	fear	follow-up	1	0	0.846269932
561-004	RUSH	eyeslktm_hpy	1647.105	happy	baseline	0	0	2.252742161
561-004	RUSH	eyeslktm_hpy	948.077	happy	follow-up	1	0	0.751052897
561-005	RUSH	eyeslktm_calm	711.737	calm	baseline	0	0	0.243334694
561-005	RUSH	eyeslktm_calm	569.313	calm	follow-up	1	0	-0.062628146
561-005	RUSH	eyeslktm_fear	855.056	fear	baseline	0	0	0.55122022
561-005	RUSH	eyeslktm_fear	521.684	fear	follow-up	1	0	-0.164947306
561-005	RUSH	eyeslktm_hpy	752.895	happy	baseline	0	0	0.331752506
561-005	RUSH	eyeslktm_hpy	127.611	happy	follow-up	1	0	-1.011515961
561-007	RUSH	eyeslktm_calm	94.059	calm	baseline	0	0	-1.083594158
561-007	RUSH	eyeslktm_calm	124.4	calm	follow-up	1	0	-1.018414002
561-007	RUSH	eyeslktm_fear	113.105	fear	baseline	0	0	-1.042678524
561-007	RUSH	eyeslktm_fear	125.294	fear	follow-up	1	0	-1.016493464
561-007	RUSH	eyeslktm_hpy	160	happy	baseline	0	0	-0.941936182
561-007	RUSH	eyeslktm_hpy	114.077	happy	follow-up	1	0	-1.040590422
561-008	RUSH	eyeslktm_calm	167.714	calm	baseline	0	0	-0.925364555
561-008	RUSH	eyeslktm_calm	275.333	calm	follow-up	1	0	-0.694171675
561-008	RUSH	eyeslktm_fear	29.294	fear	baseline	0	0	-1.222725788
561-008	RUSH	eyeslktm_fear	263	fear	follow-up	1	0	-0.720666084
561-008	RUSH	eyeslktm_hpy	24.4	happy	baseline	0	0	-1.23323934
561-008	RUSH	eyeslktm_hpy	109.313	happy	follow-up	1	0	-1.050824701
561-012	RUSH	eyeslktm_calm	126.214	calm	baseline	0	0	-1.014517071
561-012	RUSH	eyeslktm_calm	218.412	calm	follow-up	1	0	-0.816452405
561-012	RUSH	eyeslktm_fear	296.375	fear	baseline	0	0	-0.648968127
561-012	RUSH	eyeslktm_fear	231.769	fear	follow-up	1	0	-0.787758185
561-012	RUSH	eyeslktm_hpy	75.938	happy	baseline	0	0	-1.122522658
561-012	RUSH	eyeslktm_hpy	221.933	happy	follow-up	1	0	-0.808888405
561-013	RUSH	eyeslktm_calm	303.2	calm	baseline	0	1	-0.634306298
561-013	RUSH	eyeslktm_fear	714.125	fear	baseline	0	1	0.248464723
561-013	RUSH	eyeslktm_hpy	418.1	happy	baseline	0	1	-0.387471984
561-014	RUSH	eyeslktm_calm	134.636	calm	follow-up	1	0	-0.996424481
561-014	RUSH	eyeslktm_calm	344.222	calm	baseline	0	0	-0.546180648
561-014	RUSH	eyeslktm_fear	260.455	fear	baseline	0	0	-0.726133389
561-014	RUSH	eyeslktm_fear	210.545	fear	follow-up	1	0	-0.833352715
561-014	RUSH	eyeslktm_hpy	97.571	happy	follow-up	1	0	-1.076049492
561-014	RUSH	eyeslktm_hpy	211.786	happy	baseline	0	0	-0.830686732
561-016	RUSH	eyeslktm_calm	166.5	calm	baseline	0	0	-0.927972535
561-016	RUSH	eyeslktm_calm	215.5	calm	follow-up	1	0	-0.822708119
561-016	RUSH	eyeslktm_fear	253.05	fear	baseline	0	0	-0.742041205
561-016	RUSH	eyeslktm_fear	310.125	fear	follow-up	1	0	-0.619429643
561-016	RUSH	eyeslktm_hpy	172.056	happy	baseline	0	0	-0.916036839
561-016	RUSH	eyeslktm_hpy	191.643	happy	follow-up	1	0	-0.873959
561-018	RUSH	eyeslktm_calm	468.75	calm	baseline	0	0	-0.278662951
561-018	RUSH	eyeslktm_calm	671.263	calm	follow-up	1	0	0.156386286
561-018	RUSH	eyeslktm_fear	823.35	fear	baseline	0	0	0.483107698
561-018	RUSH	eyeslktm_fear	926.167	fear	follow-up	1	0	0.703984666
561-018	RUSH	eyeslktm_hpy	857.6	happy	baseline	0	0	0.556685376
561-018	RUSH	eyeslktm_hpy	1078.611	happy	follow-up	1	0	1.031473004
563-001	UCD	eyeslktm_calm	354.875	calm	baseline	0	0	-0.523295304
563-001	UCD	eyeslktm_calm	433	calm	follow-up	1	0	-0.355463009
563-001	UCD	eyeslktm_fear	366.3	fear	follow-up	1	0	-0.498751509
563-001	UCD	eyeslktm_fear	635.813	fear	baseline	0	0	0.080230704
563-001	UCD	eyeslktm_hpy	657.8	happy	baseline	0	0	0.127464351
563-001	UCD	eyeslktm_hpy	122.875	happy	follow-up	1	0	-1.021690089
563-003	UCD	eyeslktm_calm	753.688	calm	baseline	0	0	0.333456071
563-003	UCD	eyeslktm_calm	754.056	calm	follow-up	1	0	0.334246628
563-003	UCD	eyeslktm_fear	500.444	fear	baseline	0	0	-0.210576208
563-003	UCD	eyeslktm_fear	965.833	fear	follow-up	1	0	0.789197285
563-003	UCD	eyeslktm_hpy	331	happy	baseline	0	0	-0.574584854
563-003	UCD	eyeslktm_hpy	430.45	happy	follow-up	1	0	-0.360941055
563-004	UCD	eyeslktm_calm	17.526	calm	follow-up	1	0	-1.248006434
563-004	UCD	eyeslktm_calm	6.65	calm	baseline	0	0	-1.271370838
563-004	UCD	eyeslktm_fear	43.3	fear	baseline	0	0	-1.192637351
563-004	UCD	eyeslktm_fear	41.65	fear	follow-up	1	0	-1.196181969
563-004	UCD	eyeslktm_hpy	0	happy	follow-up	1	0	-1.285656723
563-004	UCD	eyeslktm_hpy	14.15	happy	baseline	0	0	-1.255258937
563-005	UCD	eyeslktm_calm	617.8	calm	follow-up	1	0	0.041534216
563-005	UCD	eyeslktm_calm	92.333	calm	baseline	0	0	-1.087302043
563-005	UCD	eyeslktm_fear	501.688	fear	follow-up	1	0	-0.207903781
563-005	UCD	eyeslktm_fear	218	fear	baseline	0	0	-0.817337486
563-005	UCD	eyeslktm_hpy	123.3	happy	baseline	0	0	-1.020777081
563-005	UCD	eyeslktm_hpy	359.214	happy	follow-up	1	0	-0.513974033
563-007	UCD	eyeslktm_calm	1190.833	calm	follow-up	1	0	1.272554295
563-007	UCD	eyeslktm_calm	1277.5	calm	baseline	0	0	1.458736971
563-007	UCD	eyeslktm_fear	1762.15	fear	follow-up	1	0	2.499887972
563-007	UCD	eyeslktm_fear	2068.111	fear	baseline	0	0	3.157169724
563-007	UCD	eyeslktm_hpy	1388.611	happy	follow-up	1	0	1.697431552
563-007	UCD	eyeslktm_hpy	1554.824	happy	baseline	0	0	2.054499191
563-010	UCD	eyeslktm_calm	1049.15	calm	baseline	0	0	0.968183311
563-010	UCD	eyeslktm_calm	417.263	calm	follow-up	1	0	-0.389270072
563-010	UCD	eyeslktm_fear	1153.25	fear	baseline	0	0	1.191816488
563-010	UCD	eyeslktm_fear	607.833	fear	follow-up	1	0	0.020122574
563-010	UCD	eyeslktm_hpy	940.15	happy	baseline	0	0	0.734023693
563-010	UCD	eyeslktm_hpy	531.944	happy	follow-up	1	0	-0.142906227
563-011	UCD	eyeslktm_calm	239.313	calm	follow-up	1	0	-0.771551761
563-011	UCD	eyeslktm_calm	712.579	calm	baseline	0	0	0.245143523
563-011	UCD	eyeslktm_fear	574.438	fear	follow-up	1	0	-0.051618347
563-011	UCD	eyeslktm_fear	951.684	fear	baseline	0	0	0.758801647
563-011	UCD	eyeslktm_hpy	595.35	happy	baseline	0	0	-0.006694073
563-011	UCD	eyeslktm_hpy	586.286	happy	follow-up	1	0	-0.026165841
563-012	UCD	eyeslktm_calm	1412.778	calm	follow-up	1	0	1.749348392
563-012	UCD	eyeslktm_calm	1695.5	calm	baseline	0	0	2.356706884
563-012	UCD	eyeslktm_fear	1368.895	fear	follow-up	1	0	1.655076589
563-012	UCD	eyeslktm_fear	1503.556	fear	baseline	0	0	1.944362537
563-012	UCD	eyeslktm_hpy	1141.316	happy	follow-up	1	0	1.166179232
563-012	UCD	eyeslktm_hpy	1454.7	happy	baseline	0	0	1.83940747
563-013	UCD	eyeslktm_calm	349.545	calm	follow-up	1	0	-0.534745495
563-013	UCD	eyeslktm_fear	408	fear	follow-up	1	0	-0.409169344
563-013	UCD	eyeslktm_hpy	241.5	happy	follow-up	1	0	-0.766853531
563-015	UCD	eyeslktm_calm	82.278	calm	follow-up	1	0	-1.108902731
563-015	UCD	eyeslktm_calm	36.929	calm	baseline	0	0	-1.206323874
563-015	UCD	eyeslktm_fear	40.25	fear	baseline	0	0	-1.199189524
563-015	UCD	eyeslktm_fear	63.5	fear	follow-up	1	0	-1.149242633
563-015	UCD	eyeslktm_hpy	142.625	happy	follow-up	1	0	-0.979262084
563-015	UCD	eyeslktm_hpy	131.5	happy	baseline	0	0	-1.003161403
563-024	UCD	eyeslktm_calm	1228.737	calm	baseline	0	0	1.353981691
563-024	UCD	eyeslktm_calm	865.2	calm	follow-up	1	0	0.573012102
563-024	UCD	eyeslktm_fear	1320.65	fear	baseline	0	0	1.551434104
563-024	UCD	eyeslktm_fear	805.1	fear	follow-up	1	0	0.443902074
563-024	UCD	eyeslktm_hpy	964.667	happy	follow-up	1	0	0.786692421
563-024	UCD	eyeslktm_hpy	1119.65	happy	baseline	0	0	1.119635175
