# Supplementary material for: Effects of mavoglurant on visual attention and pupil reactivity while viewing photographs of faces in Fragile X Syndrome
Source: PLoS One. 2019 Jan 17;14(1):e0209984. doi: 10.1371/journal.pone.0209984 (PMC6336311; doi:10.1371/journal.pone.0209984)
Supplement: S2 Data — (CSV) [file pone.0209984.s005.csv]

study_id	site	time	fixatEyes	emotion	timecat	time2	fixateyes_sqrt	trialsflag	fixateyes_sqrt_z
504-003	UCD	fixatEyes_hpy	1.9375	happy	baseline	0	1.391941091	0	0.496237835
504-003	UCD	fixatEyes_calm	2	calm	baseline	0	1.414213562	0	0.549481505
504-003	UCD	fixatEyes_fear	1.944444444	fear	baseline	0	1.394433377	0	0.502195795
504-003	UCD	fixatEyes_hpy	2.894736842	happy	follow-up	1	1.701392618	0	1.23600015
504-003	UCD	fixatEyes_calm	3.1	calm	follow-up	1	1.760681686	0	1.377734199
504-003	UCD	fixatEyes_fear	3	fear	follow-up	1	1.732050808	0	1.309290378
504-006	UCD	fixatEyes_fear	3.888888889	fear	baseline	0	1.972026594	0	1.882966795
504-006	UCD	fixatEyes_fear	2.210526316	fear	follow-up	1	1.486783883	0	0.722965182
504-006	UCD	fixatEyes_hpy	3.055555556	happy	baseline	0	1.748014747	0	1.347453127
504-006	UCD	fixatEyes_calm	3.578947368	calm	baseline	0	1.891810606	0	1.691205695
504-006	UCD	fixatEyes_hpy	3.235294118	happy	follow-up	1	1.798692336	0	1.468600922
504-006	UCD	fixatEyes_calm	2.333333333	calm	follow-up	1	1.527525232	0	0.820359802
504-008	UCD	fixatEyes_calm	1.857142857	calm	baseline	0	1.362770288	0	0.426503292
504-008	UCD	fixatEyes_hpy	1.8	happy	baseline	0	1.341640787	0	0.37599196
504-008	UCD	fixatEyes_hpy	1.882352941	happy	follow-up	1	1.371988681	0	0.448540411
504-008	UCD	fixatEyes_calm	1.625	calm	follow-up	1	1.274754878	0	0.216097212
504-008	UCD	fixatEyes_fear	1.555555556	fear	follow-up	1	1.247219129	0	0.150271362
504-008	UCD	fixatEyes_fear	1.777777778	fear	baseline	0	1.333333333	0	0.356132499
504-009	UCD	fixatEyes_calm	1.1875	calm	follow-up	1	1.089724736	0	-0.226228369
504-009	UCD	fixatEyes_hpy	1	happy	follow-up	1	1	0	-0.440720696
504-009	UCD	fixatEyes_fear	2.263157895	fear	baseline	0	1.504379572	0	0.765028723
504-009	UCD	fixatEyes_calm	1.684210526	calm	baseline	0	1.297771369	0	0.271119504
504-009	UCD	fixatEyes_fear	1.444444444	fear	follow-up	1	1.201850425	0	0.041814772
504-009	UCD	fixatEyes_hpy	1.1	happy	baseline	0	1.048808848	0	-0.324040237
504-010	UCD	fixatEyes_fear	1.411764706	fear	baseline	0	1.188177052	0	0.009127758
504-010	UCD	fixatEyes_hpy	1.789473684	happy	baseline	0	1.337712108	0	0.36660022
504-010	UCD	fixatEyes_calm	1.588235294	calm	baseline	0	1.260252076	0	0.181427397
504-012	UCD	fixatEyes_hpy	0.55	happy	baseline	0	0.741619849	0	-1.058393843
504-012	UCD	fixatEyes_calm	0.631578947	calm	baseline	0	0.794719414	0	-0.931456169
504-012	UCD	fixatEyes_hpy	0.6	happy	follow-up	1	0.774596669	0	-0.979560789
504-012	UCD	fixatEyes_fear	1.15	fear	follow-up	1	1.07238053	0	-0.267690728
504-012	UCD	fixatEyes_fear	1.1	fear	baseline	0	1.048808848	0	-0.324040237
504-012	UCD	fixatEyes_calm	0.7	calm	follow-up	1	0.836660027	0	-0.831194635
504-013	UCD	fixatEyes_hpy	1.25	happy	baseline	0	1.118033989	0	-0.158553413
504-013	UCD	fixatEyes_calm	1.315789474	calm	baseline	0	1.14707867	0	-0.089120373
504-013	UCD	fixatEyes_fear	1.8	fear	baseline	0	1.341640787	0	0.37599196
504-013	UCD	fixatEyes_calm	0.789473684	calm	follow-up	1	0.888523317	0	-0.70721235
504-013	UCD	fixatEyes_fear	1.421052632	fear	follow-up	1	1.192079122	0	0.018455889
504-013	UCD	fixatEyes_hpy	1.4	happy	follow-up	1	1.183215957	0	-0.002732035
504-015	UCD	fixatEyes_fear	2.05	fear	follow-up	1	1.431782106	0	0.591480156
504-015	UCD	fixatEyes_fear	2.333333333	fear	baseline	0	1.527525232	0	0.820359802
504-015	UCD	fixatEyes_calm	3.333333333	calm	baseline	0	1.825741858	0	1.533264417
504-015	UCD	fixatEyes_hpy	1.888888889	happy	follow-up	1	1.374368542	0	0.45422961
504-015	UCD	fixatEyes_hpy	3.4375	happy	baseline	0	1.854049622	0	1.600935813
504-015	UCD	fixatEyes_calm	2.352941176	calm	follow-up	1	1.533929978	0	0.835670729
504-016	UCD	fixatEyes_hpy	2.631578947	happy	baseline	0	1.622214211	0	1.04671945
504-016	UCD	fixatEyes_fear	2.15	fear	baseline	0	1.46628783	0	0.673968145
504-016	UCD	fixatEyes_calm	2.45	calm	baseline	0	1.565247584	0	0.910537334
504-016	UCD	fixatEyes_fear	2.5	fear	follow-up	1	1.58113883	0	0.948526304
504-016	UCD	fixatEyes_hpy	2.111111111	happy	follow-up	1	1.452966315	0	0.642122268
504-016	UCD	fixatEyes_calm	2.65	calm	follow-up	1	1.62788206	0	1.060268779
504-017	UCD	fixatEyes_hpy	0.5	happy	baseline	0	0.707106781	0	-1.140899388
504-017	UCD	fixatEyes_hpy	0.888888889	happy	follow-up	1	0.942809042	0	-0.57743909
504-017	UCD	fixatEyes_calm	1.230769231	calm	baseline	0	1.109400393	0	-0.179192539
504-017	UCD	fixatEyes_fear	0.714285714	fear	baseline	0	0.845154255	0	-0.810888677
504-017	UCD	fixatEyes_calm	0.5	calm	follow-up	1	0.707106781	0	-1.140899388
504-017	UCD	fixatEyes_fear	2.052631579	fear	follow-up	1	1.432700799	0	0.593676346
504-018	UCD	fixatEyes_fear	2	fear	baseline	0	1.414213562	0	0.549481505
504-018	UCD	fixatEyes_hpy	2.166666667	happy	baseline	0	1.471960145	0	0.687528151
504-018	UCD	fixatEyes_calm	3.9	calm	follow-up	1	1.974841766	0	1.88969663
504-018	UCD	fixatEyes_calm	1.7	calm	baseline	0	1.303840481	0	0.285628078
504-018	UCD	fixatEyes_hpy	2.473684211	happy	follow-up	1	1.572795032	0	0.928579956
504-018	UCD	fixatEyes_fear	4.421052632	fear	follow-up	1	2.102629932	0	2.195181856
504-019	UCD	fixatEyes_hpy	0.684210526	happy	baseline	0	0.827170192	0	-0.853880651
504-019	UCD	fixatEyes_calm	2.5	calm	follow-up	1	1.58113883	0	0.948526304
504-019	UCD	fixatEyes_fear	1.166666667	fear	baseline	0	1.08012345	0	-0.249180815
504-019	UCD	fixatEyes_calm	1.555555556	calm	baseline	0	1.247219129	0	0.150271362
504-019	UCD	fixatEyes_fear	1.45	fear	follow-up	1	1.204159458	0	0.047334653
504-019	UCD	fixatEyes_hpy	1.210526316	happy	follow-up	1	1.100239209	0	-0.201092896
504-020	UCD	fixatEyes_calm	1.6	calm	baseline	0	1.264911064	1	0.192564987
504-020	UCD	fixatEyes_hpy	3	happy	baseline	0	1.732050808	1	1.309290378
504-020	UCD	fixatEyes_fear	1.266666667	fear	follow-up	1	1.125462868	1	-0.140794235
504-020	UCD	fixatEyes_calm	0.636363636	calm	follow-up	1	0.797724035	1	-0.924273443
504-020	UCD	fixatEyes_fear	1.333333333	fear	baseline	0	1.154700538	1	-0.070899842
504-020	UCD	fixatEyes_hpy	0.909090909	happy	follow-up	1	0.953462589	1	-0.55197115
504-023	UCD	fixatEyes_hpy	1.117647059	happy	follow-up	1	1.05718828	0	-0.304008706
504-023	UCD	fixatEyes_calm	1.526315789	calm	baseline	0	1.235441536	0	0.122116324
504-023	UCD	fixatEyes_calm	0.941176471	calm	follow-up	1	0.9701425	0	-0.512096828
504-023	UCD	fixatEyes_fear	1.25	fear	baseline	0	1.118033989	0	-0.158553413
504-023	UCD	fixatEyes_fear	0.941176471	fear	follow-up	1	0.9701425	0	-0.512096828
504-023	UCD	fixatEyes_hpy	1.315789474	happy	baseline	0	1.14707867	0	-0.089120373
504-026	UCD	fixatEyes_fear	1.5	fear	baseline	0	1.224744871	0	0.09654531
504-026	UCD	fixatEyes_hpy	1.05	happy	baseline	0	1.024695077	0	-0.381685644
504-026	UCD	fixatEyes_calm	0.75	calm	follow-up	1	0.866025404	0	-0.760994951
504-026	UCD	fixatEyes_calm	1.05	calm	baseline	0	1.024695077	0	-0.381685644
504-026	UCD	fixatEyes_fear	2.1	fear	follow-up	1	1.449137675	0	0.632969677
504-026	UCD	fixatEyes_hpy	1.25	happy	follow-up	1	1.118033989	0	-0.158553413
504-028	UCD	fixatEyes_calm	1.1	calm	baseline	0	1.048808848	0	-0.324040237
504-028	UCD	fixatEyes_calm	0.736842105	calm	follow-up	1	0.858395075	0	-0.779235707
504-028	UCD	fixatEyes_fear	0.85	fear	baseline	0	0.921954446	0	-0.627293244
504-028	UCD	fixatEyes_hpy	1.1	happy	follow-up	1	1.048808848	0	-0.324040237
504-028	UCD	fixatEyes_fear	0.55	fear	follow-up	1	0.741619849	0	-1.058393843
504-028	UCD	fixatEyes_hpy	0.85	happy	baseline	0	0.921954446	0	-0.627293244
507-001	RUSH	fixatEyes_hpy	1.454545455	happy	baseline	0	1.206045379	0	0.051843058
507-001	RUSH	fixatEyes_calm	0.909090909	calm	follow-up	1	0.953462589	0	-0.55197115
507-001	RUSH	fixatEyes_hpy	0.692307692	happy	follow-up	1	0.832050294	0	-0.842214475
507-001	RUSH	fixatEyes_calm	1.7	calm	baseline	0	1.303840481	0	0.285628078
507-001	RUSH	fixatEyes_fear	1.909090909	fear	baseline	0	1.381698559	0	0.471752453
507-001	RUSH	fixatEyes_fear	1.125	fear	follow-up	1	1.060660172	0	-0.295708941
507-002	RUSH	fixatEyes_hpy	0.210526316	happy	baseline	0	0.458831468	0	-1.734416317
507-002	RUSH	fixatEyes_calm	0.842105263	calm	follow-up	1	0.917662935	0	-0.637552355
507-002	RUSH	fixatEyes_fear	0.894736842	fear	follow-up	1	0.945905303	0	-0.570037293
507-002	RUSH	fixatEyes_calm	0.210526316	calm	baseline	0	0.458831468	0	-1.734416317
507-002	RUSH	fixatEyes_fear	0.6875	fear	baseline	0	0.829156198	0	-0.849132986
507-002	RUSH	fixatEyes_hpy	0.352941176	happy	follow-up	1	0.594088525	0	-1.411076262
507-003	RUSH	fixatEyes_hpy	0.588235294	happy	follow-up	1	0.766964989	0	-0.997804776
507-003	RUSH	fixatEyes_calm	0.588235294	calm	follow-up	1	0.766964989	0	-0.997804776
507-003	RUSH	fixatEyes_hpy	0.2	happy	baseline	0	0.447213596	0	-1.762189534
507-003	RUSH	fixatEyes_calm	0.4375	calm	baseline	0	0.661437828	0	-1.250073742
507-003	RUSH	fixatEyes_fear	0.666666667	fear	baseline	0	0.816496581	0	-0.879396553
507-003	RUSH	fixatEyes_fear	1	fear	follow-up	1	1	0	-0.440720696
507-005	RUSH	fixatEyes_hpy	1.95	happy	baseline	0	1.396424004	0	0.506954507
507-005	RUSH	fixatEyes_hpy	2.55	happy	follow-up	1	1.596871942	0	0.986137246
507-005	RUSH	fixatEyes_calm	2.4	calm	baseline	0	1.549193339	0	0.872158703
507-005	RUSH	fixatEyes_calm	2.45	calm	follow-up	1	1.565247584	0	0.910537334
507-005	RUSH	fixatEyes_fear	1.9	fear	baseline	0	1.378404875	0	0.463878705
507-005	RUSH	fixatEyes_fear	2.25	fear	follow-up	1	1.5	0	0.754559096
507-006	RUSH	fixatEyes_hpy	0	happy	baseline	0	0	1	-2.831280281
507-006	RUSH	fixatEyes_hpy	0.785714286	happy	follow-up	1	0.886405261	1	-0.712275689
507-006	RUSH	fixatEyes_calm	1.4	calm	baseline	0	1.183215957	1	-0.002732035
507-006	RUSH	fixatEyes_calm	0.363636364	calm	follow-up	1	0.60302269	1	-1.389718611
507-006	RUSH	fixatEyes_fear	0.428571429	fear	baseline	0	0.654653671	1	-1.266291673
507-006	RUSH	fixatEyes_fear	0.866666667	fear	follow-up	1	0.930949336	1	-0.605790422
507-007	RUSH	fixatEyes_hpy	2.2	happy	baseline	0	1.483239697	0	0.714492594
507-007	RUSH	fixatEyes_hpy	2.3	happy	follow-up	1	1.516575089	0	0.794182833
507-007	RUSH	fixatEyes_calm	2.5	calm	baseline	0	1.58113883	0	0.948526304
507-007	RUSH	fixatEyes_calm	3.7	calm	follow-up	1	1.923538406	0	1.767052892
507-007	RUSH	fixatEyes_fear	3.75	fear	follow-up	1	1.936491673	0	1.798018449
507-007	RUSH	fixatEyes_fear	3.05	fear	baseline	0	1.74642492	0	1.34365255
507-009	RUSH	fixatEyes_calm	1.333333333	calm	follow-up	1	1.154700538	0	-0.070899842
507-009	RUSH	fixatEyes_fear	1.25	fear	follow-up	1	1.118033989	0	-0.158553413
507-009	RUSH	fixatEyes_hpy	0.157894737	happy	baseline	0	0.397359707	0	-1.881368224
507-009	RUSH	fixatEyes_hpy	1.588235294	happy	follow-up	1	1.260252076	0	0.181427397
507-009	RUSH	fixatEyes_fear	0.1	fear	baseline	0	0.316227766	0	-2.075318964
507-009	RUSH	fixatEyes_calm	0.578947368	calm	baseline	0	0.76088591	0	-1.012337176
507-010	RUSH	fixatEyes_hpy	3.133333333	happy	baseline	0	1.770122406	0	1.400302803
507-010	RUSH	fixatEyes_hpy	1.066666667	happy	follow-up	1	1.032795559	0	-0.362320958
507-010	RUSH	fixatEyes_calm	1.888888889	calm	baseline	0	1.374368542	0	0.45422961
507-010	RUSH	fixatEyes_calm	1.583333333	calm	follow-up	1	1.258305739	0	0.176774564
507-010	RUSH	fixatEyes_fear	1.615384615	fear	follow-up	1	1.270977819	0	0.207067925
507-010	RUSH	fixatEyes_fear	1.466666667	fear	baseline	0	1.211060142	0	0.063831149
507-011	RUSH	fixatEyes_fear	1.421052632	fear	baseline	0	1.192079122	0	0.018455889
507-011	RUSH	fixatEyes_hpy	1.684210526	happy	baseline	0	1.297771369	0	0.271119504
507-011	RUSH	fixatEyes_hpy	2.15	happy	follow-up	1	1.46628783	0	0.673968145
507-011	RUSH	fixatEyes_fear	2.3	fear	follow-up	1	1.516575089	0	0.794182833
507-011	RUSH	fixatEyes_calm	1.45	calm	baseline	0	1.204159458	0	0.047334653
507-011	RUSH	fixatEyes_calm	2.45	calm	follow-up	1	1.565247584	0	0.910537334
507-012	RUSH	fixatEyes_hpy	1.181818182	happy	baseline	0	1.087114613	0	-0.232468023
507-012	RUSH	fixatEyes_calm	0.8	calm	baseline	0	0.894427191	0	-0.693098787
507-012	RUSH	fixatEyes_hpy	0	happy	follow-up	1	0	0	-2.831280281
507-012	RUSH	fixatEyes_fear	1.071428571	fear	baseline	0	1.035098339	0	-0.356816026
507-012	RUSH	fixatEyes_fear	1	fear	follow-up	1	1	0	-0.440720696
507-012	RUSH	fixatEyes_calm	0.8	calm	follow-up	1	0.894427191	0	-0.693098787
507-013	RUSH	fixatEyes_hpy	1.3	happy	baseline	0	1.140175425	0	-0.10562299
507-013	RUSH	fixatEyes_hpy	0.85	happy	follow-up	1	0.921954446	0	-0.627293244
507-013	RUSH	fixatEyes_calm	2.05	calm	baseline	0	1.431782106	0	0.591480156
507-013	RUSH	fixatEyes_calm	1.8	calm	follow-up	1	1.341640787	0	0.37599196
507-013	RUSH	fixatEyes_fear	2.45	fear	baseline	0	1.565247584	0	0.910537334
507-013	RUSH	fixatEyes_fear	1.35	fear	follow-up	1	1.161895004	0	-0.053701043
507-014	RUSH	fixatEyes_hpy	2.166666667	happy	baseline	0	1.471960145	0	0.687528151
507-014	RUSH	fixatEyes_hpy	1.823529412	happy	follow-up	1	1.35038121	0	0.396886463
507-014	RUSH	fixatEyes_calm	1.684210526	calm	baseline	0	1.297771369	0	0.271119504
507-014	RUSH	fixatEyes_calm	1.555555556	calm	follow-up	1	1.247219129	0	0.150271362
507-014	RUSH	fixatEyes_fear	0.789473684	fear	baseline	0	0.888523317	0	-0.70721235
507-014	RUSH	fixatEyes_fear	1.470588235	fear	follow-up	1	1.212678125	0	0.067699034
507-015	RUSH	fixatEyes_hpy	0.473684211	happy	baseline	0	0.688247202	0	-1.185984336
507-015	RUSH	fixatEyes_calm	0.5	calm	follow-up	1	0.707106781	0	-1.140899388
507-015	RUSH	fixatEyes_hpy	0.368421053	happy	follow-up	1	0.606976979	0	-1.380265646
507-015	RUSH	fixatEyes_calm	0.266666667	calm	baseline	0	0.51639778	0	-1.596800619
507-015	RUSH	fixatEyes_fear	0.277777778	fear	baseline	0	0.527046277	0	-1.571344752
507-015	RUSH	fixatEyes_fear	0.058823529	fear	follow-up	1	0.242535624	0	-2.25148442
507-016	RUSH	fixatEyes_hpy	3.95	happy	baseline	0	1.987460691	0	1.919862924
507-016	RUSH	fixatEyes_hpy	5	happy	follow-up	1	2.236067978	0	2.514173455
507-016	RUSH	fixatEyes_fear	4.95	fear	baseline	0	2.224859546	0	2.487379031
507-016	RUSH	fixatEyes_calm	5.6	calm	baseline	0	2.366431913	0	2.825816211
507-016	RUSH	fixatEyes_calm	4.9	calm	follow-up	1	2.213594362	0	2.460448938
507-016	RUSH	fixatEyes_fear	4.65	fear	follow-up	1	2.156385865	0	2.323688617
507-017	RUSH	fixatEyes_calm	2.333333333	calm	follow-up	1	1.527525232	0	0.820359802
507-017	RUSH	fixatEyes_fear	1.714285714	fear	follow-up	1	1.309307341	0	0.298696933
507-017	RUSH	fixatEyes_hpy	2.083333333	happy	baseline	0	1.443375673	0	0.619195268
507-017	RUSH	fixatEyes_hpy	2.066666667	happy	follow-up	1	1.437590577	0	0.605365652
507-017	RUSH	fixatEyes_fear	1.583333333	fear	baseline	0	1.258305739	0	0.176774564
507-017	RUSH	fixatEyes_calm	2.153846154	calm	baseline	0	1.467598772	0	0.677102029
507-018	RUSH	fixatEyes_fear	1.052631579	fear	baseline	0	1.025978352	0	-0.378617898
507-018	RUSH	fixatEyes_fear	1.526315789	fear	follow-up	1	1.235441536	0	0.122116324
507-018	RUSH	fixatEyes_hpy	0.578947368	happy	baseline	0	0.76088591	0	-1.012337176
507-018	RUSH	fixatEyes_hpy	1.210526316	happy	follow-up	1	1.100239209	0	-0.201092896
507-018	RUSH	fixatEyes_calm	0.9	calm	baseline	0	0.948683298	0	-0.56339633
507-018	RUSH	fixatEyes_calm	1.333333333	calm	follow-up	1	1.154700538	0	-0.070899842
507-022	RUSH	fixatEyes_hpy	0.833333333	happy	follow-up	1	0.912870929	0	-0.649007932
507-022	RUSH	fixatEyes_calm	1.125	calm	follow-up	1	1.060660172	0	-0.295708941
507-022	RUSH	fixatEyes_hpy	1.375	happy	baseline	0	1.17260394	0	-0.028100693
507-022	RUSH	fixatEyes_calm	1.235294118	calm	baseline	0	1.111437861	0	-0.174321851
507-022	RUSH	fixatEyes_fear	1.444444444	fear	baseline	0	1.201850425	0	0.041814772
507-022	RUSH	fixatEyes_fear	1.117647059	fear	follow-up	1	1.05718828	0	-0.304008706
507-025	RUSH	fixatEyes_calm	1.166666667	calm	baseline	0	1.08012345	1	-0.249180815
507-025	RUSH	fixatEyes_calm	2.777777778	calm	follow-up	1	1.666666667	1	1.152985694
507-025	RUSH	fixatEyes_fear	2.125	fear	baseline	0	1.457737974	1	0.653529204
507-025	RUSH	fixatEyes_fear	2.3	fear	follow-up	1	1.516575089	1	0.794182833
507-025	RUSH	fixatEyes_hpy	1.333333333	happy	baseline	0	1.154700538	1	-0.070899842
507-025	RUSH	fixatEyes_hpy	2	happy	follow-up	1	1.414213562	1	0.549481505
561-001	RUSH	fixatEyes_calm	2.315789474	calm	baseline	0	1.521771821	0	0.80660593
561-001	RUSH	fixatEyes_hpy	2.357142857	happy	baseline	0	1.535298947	0	0.838943332
561-001	RUSH	fixatEyes_hpy	3.4375	happy	follow-up	1	1.854049622	0	1.600935813
561-001	RUSH	fixatEyes_fear	2.473684211	fear	baseline	0	1.572795032	0	0.928579956
561-001	RUSH	fixatEyes_calm	3.388888889	calm	follow-up	1	1.840893503	0	1.569485327
561-001	RUSH	fixatEyes_fear	2.315789474	fear	follow-up	1	1.521771821	0	0.80660593
561-002	RUSH	fixatEyes_calm	1.125	calm	baseline	0	1.060660172	0	-0.295708941
561-002	RUSH	fixatEyes_hpy	1.1875	happy	baseline	0	1.089724736	0	-0.226228369
561-002	RUSH	fixatEyes_hpy	0.6875	happy	follow-up	1	0.829156198	0	-0.849132986
561-002	RUSH	fixatEyes_fear	1.111111111	fear	baseline	0	1.054092553	0	-0.311409225
561-002	RUSH	fixatEyes_calm	1.5	calm	follow-up	1	1.224744871	0	0.09654531
561-002	RUSH	fixatEyes_fear	2.45	fear	follow-up	1	1.565247584	0	0.910537334
561-003	RUSH	fixatEyes_calm	0.9	calm	baseline	0	0.948683298	0	-0.56339633
561-003	RUSH	fixatEyes_calm	1.333333333	calm	follow-up	1	1.154700538	0	-0.070899842
561-003	RUSH	fixatEyes_hpy	1.368421053	happy	baseline	0	1.169795304	0	-0.034814905
561-003	RUSH	fixatEyes_fear	0.9	fear	baseline	0	0.948683298	0	-0.56339633
561-003	RUSH	fixatEyes_fear	0.578947368	fear	follow-up	1	0.76088591	0	-1.012337176
561-003	RUSH	fixatEyes_hpy	1.294117647	happy	follow-up	1	1.137592918	0	-0.111796628
561-004	RUSH	fixatEyes_hpy	3	happy	baseline	0	1.732050808	0	1.309290378
561-004	RUSH	fixatEyes_calm	3.368421053	calm	baseline	0	1.835325871	0	1.556175571
561-004	RUSH	fixatEyes_hpy	1.461538462	happy	follow-up	1	1.20894105	0	0.058765333
561-004	RUSH	fixatEyes_fear	3.5	fear	baseline	0	1.870828693	0	1.641047183
561-004	RUSH	fixatEyes_fear	1.933333333	fear	follow-up	1	1.390443574	0	0.492657932
561-004	RUSH	fixatEyes_calm	2.222222222	calm	follow-up	1	1.490711985	0	0.732355543
561-005	RUSH	fixatEyes_hpy	1.052631579	happy	baseline	0	1.025978352	0	-0.378617898
561-005	RUSH	fixatEyes_calm	1	calm	baseline	0	1	0	-0.440720696
561-005	RUSH	fixatEyes_calm	0.9375	calm	follow-up	1	0.968245837	0	-0.516630916
561-005	RUSH	fixatEyes_hpy	0.333333333	happy	follow-up	1	0.577350269	0	-1.451090062
561-005	RUSH	fixatEyes_fear	1	fear	baseline	0	1	0	-0.440720696
561-005	RUSH	fixatEyes_fear	1.105263158	fear	follow-up	1	1.051314966	0	-0.318049212
561-007	RUSH	fixatEyes_hpy	0.555555556	happy	baseline	0	0.745355993	0	-1.049462368
561-007	RUSH	fixatEyes_calm	0.352941176	calm	baseline	0	0.594088525	0	-1.411076262
561-007	RUSH	fixatEyes_hpy	0.384615385	happy	follow-up	1	0.620173673	0	-1.348718162
561-007	RUSH	fixatEyes_fear	0.315789474	fear	baseline	0	0.561951487	0	-1.487901767
561-007	RUSH	fixatEyes_fear	0.529411765	fear	follow-up	1	0.727606875	0	-1.091892691
561-007	RUSH	fixatEyes_calm	0.533333333	calm	follow-up	1	0.730296743	0	-1.085462402
561-008	RUSH	fixatEyes_calm	0.285714286	calm	baseline	0	0.534522484	0	-1.553472433
561-008	RUSH	fixatEyes_hpy	0.133333333	happy	baseline	0	0.365148371	0	-1.958371342
561-008	RUSH	fixatEyes_hpy	0.375	happy	follow-up	1	0.612372436	0	-1.367367485
561-008	RUSH	fixatEyes_fear	0.235294118	fear	baseline	0	0.48507125	0	-1.671688554
561-008	RUSH	fixatEyes_calm	1	calm	follow-up	1	1	0	-0.440720696
561-008	RUSH	fixatEyes_fear	0.6	fear	follow-up	1	0.774596669	0	-0.979560789
561-012	RUSH	fixatEyes_calm	0.5	calm	baseline	0	0.707106781	0	-1.140899388
561-012	RUSH	fixatEyes_fear	1.3125	fear	baseline	0	1.145643924	0	-0.092550219
561-012	RUSH	fixatEyes_hpy	0.5	happy	baseline	0	0.707106781	0	-1.140899388
561-012	RUSH	fixatEyes_hpy	0.866666667	happy	follow-up	1	0.930949336	0	-0.605790422
561-012	RUSH	fixatEyes_calm	0.764705882	calm	follow-up	1	0.874474632	0	-0.740796568
561-012	RUSH	fixatEyes_fear	0.846153846	fear	follow-up	1	0.919866211	0	-0.632285294
561-013	RUSH	fixatEyes_hpy	1.7	happy	baseline	0	1.303840481	1	0.285628078
561-013	RUSH	fixatEyes_calm	1.4	calm	baseline	0	1.183215957	1	-0.002732035
561-013	RUSH	fixatEyes_fear	3	fear	baseline	0	1.732050808	1	1.309290378
561-014	RUSH	fixatEyes_hpy	0.357142857	happy	follow-up	1	0.597614305	0	-1.402647677
561-014	RUSH	fixatEyes_calm	0.363636364	calm	follow-up	1	0.60302269	0	-1.389718611
561-014	RUSH	fixatEyes_hpy	0.642857143	happy	baseline	0	0.801783726	0	-0.91456851
561-014	RUSH	fixatEyes_calm	0.666666667	calm	baseline	0	0.816496581	0	-0.879396553
561-014	RUSH	fixatEyes_fear	0.636363636	fear	baseline	0	0.797724035	0	-0.924273443
561-014	RUSH	fixatEyes_fear	0.727272727	fear	follow-up	1	0.852802865	0	-0.792604218
561-016	RUSH	fixatEyes_hpy	0.722222222	happy	baseline	0	0.849836586	0	-0.799695286
561-016	RUSH	fixatEyes_calm	0.666666667	calm	baseline	0	0.816496581	0	-0.879396553
561-016	RUSH	fixatEyes_calm	0.833333333	calm	follow-up	1	0.912870929	0	-0.649007932
561-016	RUSH	fixatEyes_hpy	0.571428571	happy	follow-up	1	0.755928946	0	-1.024187094
561-016	RUSH	fixatEyes_fear	0.8	fear	baseline	0	0.894427191	0	-0.693098787
561-016	RUSH	fixatEyes_fear	0.75	fear	follow-up	1	0.866025404	0	-0.760994951
561-018	RUSH	fixatEyes_fear	3.3	fear	baseline	0	1.816590213	0	1.511386863
561-018	RUSH	fixatEyes_fear	2.944444444	fear	follow-up	1	1.715938357	0	1.270772604
561-018	RUSH	fixatEyes_calm	2	calm	baseline	0	1.414213562	0	0.549481505
561-018	RUSH	fixatEyes_calm	2.315789474	calm	follow-up	1	1.521771821	0	0.80660593
561-018	RUSH	fixatEyes_hpy	3.2	happy	baseline	0	1.788854382	0	1.445082707
561-018	RUSH	fixatEyes_hpy	3.722222222	happy	follow-up	1	1.92930615	0	1.780841029
563-001	UCD	fixatEyes_calm	1	calm	baseline	0	1	0	-0.440720696
563-001	UCD	fixatEyes_hpy	1.5	happy	baseline	0	1.224744871	0	0.09654531
563-001	UCD	fixatEyes_fear	0.8	fear	follow-up	1	0.894427191	0	-0.693098787
563-001	UCD	fixatEyes_fear	2	fear	baseline	0	1.414213562	0	0.549481505
563-001	UCD	fixatEyes_hpy	0.375	happy	follow-up	1	0.612372436	0	-1.367367485
563-001	UCD	fixatEyes_calm	1.125	calm	follow-up	1	1.060660172	0	-0.295708941
563-003	UCD	fixatEyes_calm	1.9375	calm	baseline	0	1.391941091	0	0.496237835
563-003	UCD	fixatEyes_fear	1.277777778	fear	baseline	0	1.130388331	0	-0.129019623
563-003	UCD	fixatEyes_hpy	1.125	happy	baseline	0	1.060660172	0	-0.295708941
563-003	UCD	fixatEyes_calm	1.611111111	calm	follow-up	1	1.269295518	0	0.203046284
563-003	UCD	fixatEyes_fear	1.888888889	fear	follow-up	1	1.374368542	0	0.45422961
563-003	UCD	fixatEyes_hpy	0.85	happy	follow-up	1	0.921954446	0	-0.627293244
563-004	UCD	fixatEyes_calm	0.105263158	calm	follow-up	1	0.324442842	0	-2.055680334
563-004	UCD	fixatEyes_fear	0.15	fear	baseline	0	0.387298335	0	-1.905420535
563-004	UCD	fixatEyes_hpy	0	happy	follow-up	1	0	0	-2.831280281
563-004	UCD	fixatEyes_hpy	0.05	happy	baseline	0	0.223606798	0	-2.296734907
563-004	UCD	fixatEyes_fear	0.25	fear	follow-up	1	0.5	0	-1.636000489
563-004	UCD	fixatEyes_calm	0.05	calm	baseline	0	0.223606798	0	-2.296734907
563-005	UCD	fixatEyes_hpy	0.3	happy	baseline	0	0.547722558	0	-1.521916871
563-005	UCD	fixatEyes_calm	2	calm	follow-up	1	1.414213562	0	0.549481505
563-005	UCD	fixatEyes_calm	0.333333333	calm	baseline	0	0.577350269	0	-1.451090062
563-005	UCD	fixatEyes_hpy	1.5	happy	follow-up	1	1.224744871	0	0.09654531
563-005	UCD	fixatEyes_fear	1.8125	fear	follow-up	1	1.346291202	0	0.387109055
563-005	UCD	fixatEyes_fear	0.727272727	fear	baseline	0	0.852802865	0	-0.792604218
563-007	UCD	fixatEyes_hpy	2.555555556	happy	follow-up	1	1.598610508	0	0.990293391
563-007	UCD	fixatEyes_calm	2.611111111	calm	follow-up	1	1.615893286	0	1.031608901
563-007	UCD	fixatEyes_calm	2.65	calm	baseline	0	1.62788206	0	1.060268779
563-007	UCD	fixatEyes_fear	2.6	fear	follow-up	1	1.61245155	0	1.023381226
563-007	UCD	fixatEyes_fear	3.055555556	fear	baseline	0	1.748014747	0	1.347453127
563-007	UCD	fixatEyes_hpy	2.352941176	happy	baseline	0	1.533929978	0	0.835670729
563-010	UCD	fixatEyes_hpy	1.85	happy	baseline	0	1.360147051	0	0.420232288
563-010	UCD	fixatEyes_calm	2.3	calm	baseline	0	1.516575089	0	0.794182833
563-010	UCD	fixatEyes_fear	2.15	fear	baseline	0	1.46628783	0	0.673968145
563-010	UCD	fixatEyes_hpy	1.777777778	happy	follow-up	1	1.333333333	0	0.356132499
563-010	UCD	fixatEyes_calm	1	calm	follow-up	1	1	0	-0.440720696
563-010	UCD	fixatEyes_fear	1.444444444	fear	follow-up	1	1.201850425	0	0.041814772
563-011	UCD	fixatEyes_calm	0.75	calm	follow-up	1	0.866025404	0	-0.760994951
563-011	UCD	fixatEyes_fear	1.1875	fear	follow-up	1	1.089724736	0	-0.226228369
563-011	UCD	fixatEyes_hpy	1.25	happy	baseline	0	1.118033989	0	-0.158553413
563-011	UCD	fixatEyes_calm	2	calm	baseline	0	1.414213562	0	0.549481505
563-011	UCD	fixatEyes_hpy	1.142857143	happy	follow-up	1	1.069044968	0	-0.275664587
563-011	UCD	fixatEyes_fear	2.473684211	fear	baseline	0	1.572795032	0	0.928579956
563-012	UCD	fixatEyes_hpy	2.631578947	happy	follow-up	1	1.622214211	0	1.04671945
563-012	UCD	fixatEyes_calm	3.666666667	calm	follow-up	1	1.914854216	0	1.746292817
563-012	UCD	fixatEyes_hpy	3.05	happy	baseline	0	1.74642492	0	1.34365255
563-012	UCD	fixatEyes_calm	3.5	calm	baseline	0	1.870828693	0	1.641047183
563-012	UCD	fixatEyes_fear	3.526315789	fear	follow-up	1	1.877848713	0	1.657828958
563-012	UCD	fixatEyes_fear	3.444444444	fear	baseline	0	1.855921454	0	1.60541054
563-013	UCD	fixatEyes_fear	1.416666667	fear	follow-up	1	1.190238072	0	0.014054749
563-013	UCD	fixatEyes_calm	1.545454545	calm	follow-up	1	1.243163121	0	0.140575233
563-013	UCD	fixatEyes_hpy	0.9	happy	follow-up	1	0.948683298	0	-0.56339633
563-015	UCD	fixatEyes_fear	0.25	fear	baseline	0	0.5	0	-1.636000489
563-015	UCD	fixatEyes_hpy	0.375	happy	follow-up	1	0.612372436	0	-1.367367485
563-015	UCD	fixatEyes_calm	0.444444444	calm	follow-up	1	0.666666666	0	-1.237573892
563-015	UCD	fixatEyes_hpy	0.4	happy	baseline	0	0.632455532	0	-1.319357647
563-015	UCD	fixatEyes_fear	0.25	fear	follow-up	1	0.5	0	-1.636000489
563-015	UCD	fixatEyes_calm	0.357142857	calm	baseline	0	0.597614305	0	-1.402647677
563-024	UCD	fixatEyes_calm	2.842105263	calm	baseline	0	1.685854461	0	1.198855259
563-024	UCD	fixatEyes_calm	2.1	calm	follow-up	1	1.449137675	0	0.632969677
563-024	UCD	fixatEyes_fear	2.9	fear	baseline	0	1.702938637	0	1.239695999
563-024	UCD	fixatEyes_hpy	2.533333333	happy	follow-up	1	1.591644851	0	0.973641574
563-024	UCD	fixatEyes_fear	1.9	fear	follow-up	1	1.378404875	0	0.463878705
563-024	UCD	fixatEyes_hpy	3.3	happy	baseline	0	1.816590213	0	1.511386863
