# Supplementary material for: Effects of mavoglurant on visual attention and pupil reactivity while viewing photographs of faces in Fragile X Syndrome
Source: PLoS One. 2019 Jan 17;14(1):e0209984. doi: 10.1371/journal.pone.0209984 (PMC6336311; doi:10.1371/journal.pone.0209984)
Supplement: S3 Data — (CSV) [file pone.0209984.s006.csv]

study_id	visit	emotion	interval	date	rec_num	study_num	site	age	trials	prct	ppchng	slides_lt_7	interval_sq	interval_cu	time2	trialsflag	ppchng_z
504-003	V07	happy	1	6/3/2011	193	2212	UCD	19	17	15	-0.023922353	0	1	1	1	0	-1.705199995
504-003	V07	calm	1	6/3/2011	193	2212	UCD	19	19	5	-0.034871579	0	1	1	1	0	-2.142721014
504-003	V07	fear	1	6/3/2011	193	2212	UCD	19	20	0	-0.048522	0	1	1	1	0	-2.688179304
504-003	V07	happy	2	6/3/2011	193	2212	UCD	19	18	10	-0.023255556	0	4	8	1	0	-1.678555399
504-003	V07	calm	2	6/3/2011	193	2212	UCD	19	19	5	-0.03554	0	4	8	1	0	-2.169430503
504-003	V07	fear	2	6/3/2011	193	2212	UCD	19	20	0	-0.038515	0	4	8	1	0	-2.288308772
504-003	V07	happy	3	6/3/2011	193	2212	UCD	19	18	10	-0.017890556	0	9	27	1	0	-1.464174925
504-003	V07	calm	3	6/3/2011	193	2212	UCD	19	19	5	-0.035386316	0	9	27	1	0	-2.163289432
504-003	V07	fear	3	6/3/2011	193	2212	UCD	19	20	0	-0.026856	0	9	27	1	0	-1.822425836
504-003	V07	calm	4	6/3/2011	193	2212	UCD	19	17	15	-0.041052353	0	16	64	1	0	-2.389699068
504-003	V07	happy	4	6/3/2011	193	2212	UCD	19	18	10	-0.022018889	0	16	64	1	0	-1.629139321
504-003	V07	fear	4	6/3/2011	193	2212	UCD	19	20	0	-0.0331355	0	16	64	1	0	-2.073348891
504-003	V07	happy	5	6/3/2011	193	2212	UCD	19	16	20	-0.019663125	0	25	125	1	0	-1.535005155
504-003	V07	calm	5	6/3/2011	193	2212	UCD	19	17	15	-0.043568824	0	25	125	1	0	-2.490254939
504-003	V07	fear	5	6/3/2011	193	2212	UCD	19	20	0	-0.0330465	0	25	125	1	0	-2.069792532
504-003	V07	calm	6	6/3/2011	193	2212	UCD	19	15	25	-0.036402	0	36	216	1	0	-2.203875232
504-003	V07	fear	6	6/3/2011	193	2212	UCD	19	18	10	-0.022961667	0	36	216	1	0	-1.666811865
504-003	V07	happy	6	6/3/2011	193	2212	UCD	19	18	10	-0.013575556	0	36	216	1	0	-1.291751486
504-003	V07	calm	7	6/3/2011	193	2212	UCD	19	17	15	-0.024437647	0	49	343	1	0	-1.72579067
504-003	V07	happy	7	6/3/2011	193	2212	UCD	19	17	15	0.002142941	0	49	343	1	0	-0.663654778
504-003	V07	fear	7	6/3/2011	193	2212	UCD	19	18	10	-0.010575	0	49	343	1	0	-1.171852024
504-003	V07	fear	8	6/3/2011	193	2212	UCD	19	16	20	-0.000488125	0	64	512	1	0	-0.768789759
504-003	V07	calm	8	6/3/2011	193	2212	UCD	19	17	15	-0.009965294	0	64	512	1	0	-1.147488732
504-003	V07	happy	8	6/3/2011	193	2212	UCD	19	17	15	0.007888235	0	64	512	1	0	-0.434078104
504-003	V07	calm	9	6/3/2011	193	2212	UCD	19	17	15	-0.0000594	0	81	729	1	0	-0.751658302
504-003	V07	happy	9	6/3/2011	193	2212	UCD	19	18	10	0.008367222	0	81	729	1	0	-0.414938223
504-003	V07	fear	9	6/3/2011	193	2212	UCD	19	20	0	-0.0112535	0	81	729	1	0	-1.198964261
504-003	V07	calm	10	6/3/2011	193	2212	UCD	19	17	15	0.003469412	0	100	1000	1	0	-0.610650214
504-003	V07	happy	10	6/3/2011	193	2212	UCD	19	18	10	0.000483333	0	100	1000	1	0	-0.72997119
504-003	V07	fear	10	6/3/2011	193	2212	UCD	19	20	0	-0.0165185	0	100	1000	1	0	-1.409348827
504-003	V07	calm	11	6/3/2011	193	2212	UCD	19	17	15	0.012719412	0	121	1331	1	0	-0.241028707
504-003	V07	happy	11	6/3/2011	193	2212	UCD	19	18	10	-0.013007778	0	121	1331	1	0	-1.269063599
504-003	V07	fear	11	6/3/2011	193	2212	UCD	19	20	0	-0.021667	0	121	1331	1	0	-1.61507816
504-003	V07	calm	12	6/3/2011	193	2212	UCD	19	18	10	-0.057848889	0	144	1728	1	0	-3.060873226
504-003	V07	happy	12	6/3/2011	193	2212	UCD	19	18	10	-0.015553889	0	144	1728	1	0	-1.370803857
504-003	V07	fear	12	6/3/2011	193	2212	UCD	19	19	5	-0.026831053	0	144	1728	1	0	-1.821428977
504-003	V03	fear	1	3/11/2011	168	2212	UCD	18.77	14	30	-0.030395714	0	1	1	0	0	-1.963869558
504-003	V03	happy	1	3/11/2011	168	2212	UCD	18.77	15	25	-0.022881333	0	1	1	0	0	-1.663601792
504-003	V03	calm	1	3/11/2011	168	2212	UCD	18.77	16	20	-0.0243275	0	1	1	0	0	-1.721389297
504-003	V03	fear	2	3/11/2011	168	2212	UCD	18.77	14	30	-0.018876429	0	4	8	0	0	-1.503569505
504-003	V03	happy	2	3/11/2011	168	2212	UCD	18.77	14	30	-0.015347857	0	4	8	0	0	-1.362571007
504-003	V03	calm	2	3/11/2011	168	2212	UCD	18.77	16	20	-0.023453125	0	4	8	0	0	-1.686450075
504-003	V03	fear	3	3/11/2011	168	2212	UCD	18.77	14	30	-0.004537143	0	9	27	0	0	-0.930584801
504-003	V03	happy	3	3/11/2011	168	2212	UCD	18.77	15	25	0.001797333	0	9	27	0	0	-0.677464956
504-003	V03	calm	3	3/11/2011	168	2212	UCD	18.77	16	20	-0.01358625	0	9	27	0	0	-1.292178809
504-003	V03	fear	4	3/11/2011	168	2212	UCD	18.77	14	30	-0.02113	0	16	64	0	0	-1.593620133
504-003	V03	calm	4	3/11/2011	168	2212	UCD	18.77	14	30	-0.015641429	0	16	64	0	0	-1.374301875
504-003	V03	happy	4	3/11/2011	168	2212	UCD	18.77	15	25	-0.007727333	0	16	64	0	0	-1.058061865
504-003	V03	fear	5	3/11/2011	168	2212	UCD	18.77	13	35	-0.032918462	0	25	125	0	0	-2.064676252
504-003	V03	happy	5	3/11/2011	168	2212	UCD	18.77	13	35	-0.007228462	0	25	125	0	0	-1.038127438
504-003	V03	calm	5	3/11/2011	168	2212	UCD	18.77	14	30	-0.023662857	0	25	125	0	0	-1.694830773
504-003	V03	fear	6	3/11/2011	168	2212	UCD	18.77	9	55	-0.028156667	0	36	216	0	0	-1.874399295
504-003	V03	happy	6	3/11/2011	168	2212	UCD	18.77	10	50	-0.015211	0	36	216	0	0	-1.357102327
504-003	V03	calm	6	3/11/2011	168	2212	UCD	18.77	13	35	-0.010993846	0	36	216	0	0	-1.188588725
504-003	V03	happy	7	3/11/2011	168	2212	UCD	18.77	7	65	0.011357143	0	49	343	0	0	-0.295463725
504-003	V03	fear	7	3/11/2011	168	2212	UCD	18.77	8	60	-0.00982125	0	49	343	0	0	-1.141732866
504-003	V03	calm	7	3/11/2011	168	2212	UCD	18.77	12	40	0.012966667	0	49	343	0	0	-0.231148624
504-003	V03	happy	8	3/11/2011	168	2212	UCD	18.77	7	65	0.017401429	0	64	512	0	0	-0.053939606
504-003	V03	fear	8	3/11/2011	168	2212	UCD	18.77	9	55	0.023148889	0	64	512	0	0	0.175723619
504-003	V03	calm	8	3/11/2011	168	2212	UCD	18.77	12	40	0.021458333	0	64	512	0	0	0.108170553
504-003	V03	happy	9	3/11/2011	168	2212	UCD	18.77	9	55	0.022542222	0	81	729	0	0	0.151481763
504-003	V03	fear	9	3/11/2011	168	2212	UCD	18.77	10	50	0.024782	0	81	729	0	0	0.240981235
504-003	V03	calm	9	3/11/2011	168	2212	UCD	18.77	13	35	0.022014615	0	81	729	0	0	0.130399071
504-003	V03	fear	10	3/11/2011	168	2212	UCD	18.77	8	60	0.03035875	0	100	1000	0	0	0.463823045
504-003	V03	happy	10	3/11/2011	168	2212	UCD	18.77	10	50	0.016745	0	100	1000	0	0	-0.080169906
504-003	V03	calm	10	3/11/2011	168	2212	UCD	18.77	12	40	0.027116667	0	100	1000	0	0	0.334272385
504-003	V03	happy	11	3/11/2011	168	2212	UCD	18.77	11	45	0.028050909	0	121	1331	0	0	0.371603838
504-003	V03	fear	11	3/11/2011	168	2212	UCD	18.77	13	35	0.017293077	0	121	1331	0	0	-0.058269252
504-003	V03	calm	11	3/11/2011	168	2212	UCD	18.77	14	30	0.005834286	0	121	1331	0	0	-0.51615202
504-003	V03	happy	12	3/11/2011	168	2212	UCD	18.77	12	40	0.029608333	0	144	1728	0	0	0.433837071
504-003	V03	fear	12	3/11/2011	168	2212	UCD	18.77	13	35	-0.083522308	0	144	1728	0	0	-4.086759478
504-003	V03	calm	12	3/11/2011	168	2212	UCD	18.77	14	30	0.023126429	0	144	1728	0	0	0.174826138
504-006	V03	happy	1	3/23/2011	171	2212	UCD	19.66	9	55	-0.032055556	0	1	1	0	0	-2.03019532
504-006	V03	calm	1	3/23/2011	171	2212	UCD	19.66	13	35	0.004700769	0	1	1	0	0	-0.561446319
504-006	V03	fear	1	3/23/2011	171	2212	UCD	19.66	15	25	0.003490667	0	1	1	0	0	-0.609800884
504-006	V03	happy	2	3/23/2011	171	2212	UCD	19.66	13	35	0.016145385	0	4	8	0	0	-0.104129971
504-006	V03	calm	2	3/23/2011	171	2212	UCD	19.66	14	30	0.006517143	0	4	8	0	0	-0.488865682
504-006	V03	fear	2	3/23/2011	171	2212	UCD	19.66	15	25	0.020622	0	4	8	0	0	0.074751455
504-006	V03	happy	3	3/23/2011	171	2212	UCD	19.66	12	40	0.0215325	0	9	27	0	0	0.111134199
504-006	V03	calm	3	3/23/2011	171	2212	UCD	19.66	14	30	0.015466429	0	9	27	0	0	-0.131260429
504-006	V03	fear	3	3/23/2011	171	2212	UCD	19.66	16	20	0.043429375	0	9	27	0	0	0.98611322
504-006	V03	happy	4	3/23/2011	171	2212	UCD	19.66	11	45	0.024240909	0	16	64	0	0	0.219359736
504-006	V03	calm	4	3/23/2011	171	2212	UCD	19.66	14	30	0.018057143	0	16	64	0	0	-0.027737876
504-006	V03	fear	4	3/23/2011	171	2212	UCD	19.66	15	25	0.018394	0	16	64	0	0	-0.01427738
504-006	V03	happy	5	3/23/2011	171	2212	UCD	19.66	11	45	-0.00942	0	25	125	0	0	-1.125699284
504-006	V03	calm	5	3/23/2011	171	2212	UCD	19.66	15	25	0.00807	0	25	125	0	0	-0.426814941
504-006	V03	fear	5	3/23/2011	171	2212	UCD	19.66	16	20	0.0224925	0	25	125	0	0	0.149494917
504-006	V03	happy	6	3/23/2011	171	2212	UCD	19.66	12	40	-0.020314167	0	36	216	0	0	-1.561020195
504-006	V03	calm	6	3/23/2011	171	2212	UCD	19.66	13	35	0.004533077	0	36	216	0	0	-0.568147137
504-006	V03	fear	6	3/23/2011	171	2212	UCD	19.66	16	20	0.01363125	0	36	216	0	0	-0.204592497
504-006	V03	happy	7	3/23/2011	171	2212	UCD	19.66	10	50	0.003431	0	49	343	0	0	-0.612185122
504-006	V03	calm	7	3/23/2011	171	2212	UCD	19.66	13	35	0.027592308	0	49	343	0	0	0.353278563
504-006	V03	fear	7	3/23/2011	171	2212	UCD	19.66	17	15	0.037907059	0	49	343	0	0	0.765446543
504-006	V03	happy	8	3/23/2011	171	2212	UCD	19.66	10	50	-0.01997	0	64	512	0	0	-1.547267598
504-006	V03	calm	8	3/23/2011	171	2212	UCD	19.66	11	45	0.025369091	0	64	512	0	0	0.264440853
504-006	V03	fear	8	3/23/2011	171	2212	UCD	19.66	16	20	0.01598875	0	64	512	0	0	-0.110388962
504-006	V03	happy	9	3/23/2011	171	2212	UCD	19.66	10	50	0.017857	0	81	729	0	0	-0.035735407
504-006	V03	calm	9	3/23/2011	171	2212	UCD	19.66	11	45	0.035470909	0	81	729	0	0	0.668100225
504-006	V03	fear	9	3/23/2011	171	2212	UCD	19.66	17	15	0.010089412	0	81	729	0	0	-0.346121092
504-006	V03	happy	10	3/23/2011	171	2212	UCD	19.66	9	55	0.023173333	0	100	1000	0	0	0.176700379
504-006	V03	calm	10	3/23/2011	171	2212	UCD	19.66	12	40	0.032800833	0	100	1000	0	0	0.56140644
504-006	V03	fear	10	3/23/2011	171	2212	UCD	19.66	17	15	0.008976471	0	100	1000	0	0	-0.390593193
504-006	V03	happy	11	3/23/2011	171	2212	UCD	19.66	5	75	0.057136	1	121	1331	0	0	1.533817371
504-006	V03	calm	11	3/23/2011	171	2212	UCD	19.66	11	45	0.019223636	0	121	1331	0	0	0.018874113
504-006	V03	fear	11	3/23/2011	171	2212	UCD	19.66	16	20	0.026051875	0	121	1331	0	0	0.291724274
504-006	V03	happy	12	3/23/2011	171	2212	UCD	19.66	11	45	-0.450384545	0	144	1728	0	0	-18.74623765
504-006	V03	calm	12	3/23/2011	171	2212	UCD	19.66	12	40	0.025876667	0	144	1728	0	0	0.284723124
504-006	V03	fear	12	3/23/2011	171	2212	UCD	19.66	18	10	-0.049861667	0	144	1728	0	0	-2.741711168
504-006	V07	calm	1	6/15/2011	196	2212	UCD	19.89	7	65	-0.001775714	0	1	1	1	0	-0.820240634
504-006	V07	fear	1	6/15/2011	196	2212	UCD	19.89	8	60	0.0661875	0	1	1	1	0	1.895507001
504-006	V07	happy	1	6/15/2011	196	2212	UCD	19.89	11	45	0.020310909	0	1	1	1	0	0.062320544
504-006	V07	fear	2	6/15/2011	196	2212	UCD	19.89	8	60	0.088225	0	4	8	1	0	2.776105268
504-006	V07	calm	2	6/15/2011	196	2212	UCD	19.89	9	55	0.02803	0	4	8	1	0	0.370768333
504-006	V07	happy	2	6/15/2011	196	2212	UCD	19.89	11	45	0.039864545	0	4	8	1	0	0.843665886
504-006	V07	calm	3	6/15/2011	196	2212	UCD	19.89	10	50	0.019617	0	9	27	1	0	0.034592577
504-006	V07	fear	3	6/15/2011	196	2212	UCD	19.89	10	50	0.07865	0	9	27	1	0	2.393497059
504-006	V07	happy	3	6/15/2011	196	2212	UCD	19.89	12	40	0.050746667	0	9	27	1	0	1.27850549
504-006	V07	calm	4	6/15/2011	196	2212	UCD	19.89	7	65	0.052308571	0	16	64	1	0	1.34091774
504-006	V07	happy	4	6/15/2011	196	2212	UCD	19.89	10	50	0.048341	0	16	64	1	0	1.182377246
504-006	V07	fear	4	6/15/2011	196	2212	UCD	19.89	10	50	0.095667	0	16	64	1	0	3.073480756
504-006	V07	calm	5	6/15/2011	196	2212	UCD	19.89	5	75	0.051534	1	25	125	1	0	1.309966594
504-006	V07	happy	5	6/15/2011	196	2212	UCD	19.89	7	65	0.034697143	0	25	125	1	0	0.637181246
504-006	V07	fear	5	6/15/2011	196	2212	UCD	19.89	9	55	0.038171111	0	25	125	1	0	0.775997818
504-006	V07	calm	6	6/15/2011	196	2212	UCD	19.89	7	65	0.030137143	0	36	216	1	0	0.454967833
504-006	V07	happy	6	6/15/2011	196	2212	UCD	19.89	9	55	0.055181111	0	36	216	1	0	1.455701801
504-006	V07	fear	6	6/15/2011	196	2212	UCD	19.89	10	50	0.007981	0	36	216	1	0	-0.4303713
504-006	V07	calm	7	6/15/2011	196	2212	UCD	19.89	6	70	0.0638	1	49	343	1	0	1.800104693
504-006	V07	happy	7	6/15/2011	196	2212	UCD	19.89	7	65	0.029241429	0	49	343	1	0	0.419175924
504-006	V07	fear	7	6/15/2011	196	2212	UCD	19.89	7	65	0.053548571	0	49	343	1	0	1.390467002
504-006	V07	fear	8	6/15/2011	196	2212	UCD	19.89	6	70	0.015945	1	64	512	1	0	-0.112137172
504-006	V07	calm	8	6/15/2011	196	2212	UCD	19.89	7	65	0.095514286	0	64	512	1	0	3.067378445
504-006	V07	happy	8	6/15/2011	196	2212	UCD	19.89	11	45	0.042706364	0	64	512	1	0	0.957222364
504-006	V07	fear	9	6/15/2011	196	2212	UCD	19.89	5	75	0.077448	1	81	729	1	0	2.345466243
504-006	V07	calm	9	6/15/2011	196	2212	UCD	19.89	7	65	0.029178571	0	81	729	1	0	0.416664176
504-006	V07	happy	9	6/15/2011	196	2212	UCD	19.89	10	50	0.032237	0	81	729	1	0	0.538876191
504-006	V07	calm	10	6/15/2011	196	2212	UCD	19.89	8	60	0.015525	0	100	1000	1	0	-0.128919986
504-006	V07	fear	10	6/15/2011	196	2212	UCD	19.89	9	55	0.006621111	0	100	1000	1	0	-0.484711216
504-006	V07	happy	10	6/15/2011	196	2212	UCD	19.89	9	55	0.024892222	0	100	1000	1	0	0.245385605
504-006	V07	fear	11	6/15/2011	196	2212	UCD	19.89	7	65	0.009578571	0	121	1331	1	0	-0.366533829
504-006	V07	calm	11	6/15/2011	196	2212	UCD	19.89	8	60	0.01128	0	121	1331	1	0	-0.298546289
504-006	V07	happy	11	6/15/2011	196	2212	UCD	19.89	11	45	0.065815455	0	121	1331	1	0	1.880640424
504-006	V07	calm	12	6/15/2011	196	2212	UCD	19.89	7	65	0.020855714	0	144	1728	1	0	0.084090451
504-006	V07	fear	12	6/15/2011	196	2212	UCD	19.89	10	50	-0.25451	0	144	1728	1	0	-10.91927067
504-006	V07	happy	12	6/15/2011	196	2212	UCD	19.89	11	45	-0.29944	0	144	1728	1	0	-12.71463222
504-008	V07	fear	1	7/27/2011	212	2212	UCD	20.14	16	20	-0.01414875	0	1	1	1	0	-1.314655792
504-008	V07	happy	1	7/27/2011	212	2212	UCD	20.14	16	20	-0.0121975	0	1	1	1	0	-1.236685634
504-008	V07	calm	1	7/27/2011	212	2212	UCD	20.14	17	15	-0.023922941	0	1	1	1	0	-1.705223491
504-008	V07	fear	2	7/27/2011	212	2212	UCD	20.14	16	20	-0.008095	0	4	8	1	0	-1.0727535
504-008	V07	calm	2	7/27/2011	212	2212	UCD	20.14	17	15	-0.009581765	0	4	8	1	0	-1.132163265
504-008	V07	happy	2	7/27/2011	212	2212	UCD	20.14	17	15	-0.008592941	0	4	8	1	0	-1.092650766
504-008	V07	fear	3	7/27/2011	212	2212	UCD	20.14	16	20	-0.00131375	0	9	27	1	0	-0.801780976
504-008	V07	happy	3	7/27/2011	212	2212	UCD	20.14	16	20	-0.00026875	0	9	27	1	0	-0.760023736
504-008	V07	calm	3	7/27/2011	212	2212	UCD	20.14	16	20	0.00401	0	9	27	1	0	-0.589048814
504-008	V07	fear	4	7/27/2011	212	2212	UCD	20.14	15	25	-0.022140667	0	16	64	1	0	-1.634005458
504-008	V07	happy	4	7/27/2011	212	2212	UCD	20.14	16	20	-0.008840625	0	16	64	1	0	-1.102547991
504-008	V07	calm	4	7/27/2011	212	2212	UCD	20.14	16	20	-0.00178625	0	16	64	1	0	-0.820661642
504-008	V07	happy	5	7/27/2011	212	2212	UCD	20.14	16	20	-0.02859125	0	25	125	1	0	-1.891764833
504-008	V07	fear	5	7/27/2011	212	2212	UCD	20.14	16	20	-0.02512625	0	25	125	1	0	-1.753306614
504-008	V07	calm	5	7/27/2011	212	2212	UCD	20.14	16	20	-0.009518125	0	25	125	1	0	-1.129620269
504-008	V07	happy	6	7/27/2011	212	2212	UCD	20.14	15	25	-0.036162	0	36	216	1	0	-2.194285052
504-008	V07	fear	6	7/27/2011	212	2212	UCD	20.14	16	20	-0.025184375	0	36	216	1	0	-1.755629236
504-008	V07	calm	6	7/27/2011	212	2212	UCD	20.14	16	20	-0.01	0	36	216	1	0	-1.148875551
504-008	V07	calm	7	7/27/2011	212	2212	UCD	20.14	14	30	-0.006907143	0	49	343	1	0	-1.025287825
504-008	V07	happy	7	7/27/2011	212	2212	UCD	20.14	15	25	-0.037985333	0	49	343	1	0	-2.267143765
504-008	V07	fear	7	7/27/2011	212	2212	UCD	20.14	15	25	-0.027855333	0	49	343	1	0	-1.862358265
504-008	V07	happy	8	7/27/2011	212	2212	UCD	20.14	15	25	-0.023802	0	64	512	1	0	-1.7003908
504-008	V07	fear	8	7/27/2011	212	2212	UCD	20.14	15	25	-0.021149333	0	64	512	1	0	-1.594392662
504-008	V07	calm	8	7/27/2011	212	2212	UCD	20.14	15	25	-0.012111333	0	64	512	1	0	-1.23324248
504-008	V07	calm	9	7/27/2011	212	2212	UCD	20.14	13	35	-0.014396923	0	81	729	1	0	-1.324572558
504-008	V07	fear	9	7/27/2011	212	2212	UCD	20.14	15	25	-0.021256	0	81	729	1	0	-1.598654977
504-008	V07	happy	9	7/27/2011	212	2212	UCD	20.14	16	20	-0.02464875	0	81	729	1	0	-1.734226152
504-008	V07	happy	10	7/27/2011	212	2212	UCD	20.14	15	25	-0.034601333	0	100	1000	1	0	-2.131922232
504-008	V07	calm	10	7/27/2011	212	2212	UCD	20.14	15	25	-0.010057333	0	100	1000	1	0	-1.151166525
504-008	V07	fear	10	7/27/2011	212	2212	UCD	20.14	16	20	-0.01184875	0	100	1000	1	0	-1.222749904
504-008	V07	fear	11	7/27/2011	212	2212	UCD	20.14	14	30	-0.013177857	0	121	1331	1	0	-1.2758598
504-008	V07	happy	11	7/27/2011	212	2212	UCD	20.14	15	25	-0.026561333	0	121	1331	1	0	-1.810651213
504-008	V07	calm	11	7/27/2011	212	2212	UCD	20.14	16	20	-0.005641875	0	121	1331	1	0	-0.974728878
504-008	V07	fear	12	7/27/2011	212	2212	UCD	20.14	15	25	-0.094386667	0	144	1728	1	0	-4.520889289
504-008	V07	calm	12	7/27/2011	212	2212	UCD	20.14	16	20	-0.003114375	0	144	1728	1	0	-0.873732298
504-008	V07	happy	12	7/27/2011	212	2212	UCD	20.14	17	15	-0.175605294	0	144	1728	1	0	-7.766311057
504-008	V03	happy	1	5/4/2011	182	2212	UCD	19.91	10	50	-0.001663	0	1	1	0	0	-0.815736686
504-008	V03	calm	1	5/4/2011	182	2212	UCD	19.91	11	45	-0.022928182	0	1	1	0	0	-1.665473835
504-008	V03	fear	1	5/4/2011	182	2212	UCD	19.91	15	25	-0.035883333	0	1	1	0	0	-2.183149775
504-008	V03	happy	2	5/4/2011	182	2212	UCD	19.91	9	55	-0.001566667	0	4	8	0	0	-0.811887307
504-008	V03	calm	2	5/4/2011	182	2212	UCD	19.91	10	50	-0.023974	0	4	8	0	0	-1.707263762
504-008	V03	fear	2	5/4/2011	182	2212	UCD	19.91	13	35	-0.027950769	0	4	8	0	0	-1.8661718
504-008	V03	happy	3	5/4/2011	182	2212	UCD	19.91	8	60	0.00256375	0	9	27	0	0	-0.646839636
504-008	V03	calm	3	5/4/2011	182	2212	UCD	19.91	10	50	-0.022107	0	9	27	0	0	-1.632660156
504-008	V03	fear	3	5/4/2011	182	2212	UCD	19.91	13	35	-0.02937	0	9	27	0	0	-1.922882968
504-008	V03	happy	4	5/4/2011	182	2212	UCD	19.91	9	55	-0.008086667	0	16	64	0	0	-1.072420521
504-008	V03	calm	4	5/4/2011	182	2212	UCD	19.91	12	40	-0.020280833	0	16	64	0	0	-1.559688199
504-008	V03	fear	4	5/4/2011	182	2212	UCD	19.91	13	35	-0.029082308	0	16	64	0	0	-1.91138706
504-008	V03	calm	5	5/4/2011	182	2212	UCD	19.91	12	40	-0.021620833	0	25	125	0	0	-1.613233369
504-008	V03	happy	5	5/4/2011	182	2212	UCD	19.91	12	40	-0.009624167	0	25	125	0	0	-1.13385761
504-008	V03	fear	5	5/4/2011	182	2212	UCD	19.91	13	35	-0.025033077	0	25	125	0	0	-1.749583506
504-008	V03	calm	6	5/4/2011	182	2212	UCD	19.91	10	50	-0.021632	0	36	216	0	0	-1.613679592
504-008	V03	happy	6	5/4/2011	182	2212	UCD	19.91	12	40	0.005301667	0	36	216	0	0	-0.537434987
504-008	V03	fear	6	5/4/2011	182	2212	UCD	19.91	13	35	-0.011166154	0	36	216	0	0	-1.195473995
504-008	V03	calm	7	5/4/2011	182	2212	UCD	19.91	9	55	-0.03021	0	49	343	0	0	-1.956448597
504-008	V03	happy	7	5/4/2011	182	2212	UCD	19.91	11	45	0.011199091	0	49	343	0	0	-0.301779338
504-008	V03	fear	7	5/4/2011	182	2212	UCD	19.91	14	30	-0.011463571	0	49	343	0	0	-1.207358505
504-008	V03	calm	8	5/4/2011	182	2212	UCD	19.91	10	50	-0.034564	0	64	512	0	0	-2.130430439
504-008	V03	happy	8	5/4/2011	182	2212	UCD	19.91	11	45	0.000482727	0	64	512	0	0	-0.729995405
504-008	V03	fear	8	5/4/2011	182	2212	UCD	19.91	15	25	-0.012752667	0	64	512	0	0	-1.258869598
504-008	V03	happy	9	5/4/2011	182	2212	UCD	19.91	10	50	0.005966	0	81	729	0	0	-0.51088885
504-008	V03	calm	9	5/4/2011	182	2212	UCD	19.91	11	45	-0.025239091	0	81	729	0	0	-1.757815637
504-008	V03	fear	9	5/4/2011	182	2212	UCD	19.91	13	35	-0.015575385	0	81	729	0	0	-1.371662817
504-008	V03	calm	10	5/4/2011	182	2212	UCD	19.91	9	55	-0.018803333	0	100	1000	0	0	-1.500648656
504-008	V03	happy	10	5/4/2011	182	2212	UCD	19.91	10	50	0.0102	0	100	1000	0	0	-0.341702097
504-008	V03	fear	10	5/4/2011	182	2212	UCD	19.91	11	45	-0.016718182	0	100	1000	0	0	-1.417327936
504-008	V03	calm	11	5/4/2011	182	2212	UCD	19.91	8	60	-0.01033625	0	121	1331	0	0	-1.162311793
504-008	V03	fear	11	5/4/2011	182	2212	UCD	19.91	9	55	-0.021195556	0	121	1331	0	0	-1.596239691
504-008	V03	happy	11	5/4/2011	182	2212	UCD	19.91	9	55	0.01792	0	121	1331	0	0	-0.033217985
504-008	V03	calm	12	5/4/2011	182	2212	UCD	19.91	10	50	-0.13569	0	144	1728	0	0	-6.171332555
504-008	V03	happy	12	5/4/2011	182	2212	UCD	19.91	10	50	-0.104243	0	144	1728	0	0	-4.914739307
504-008	V03	fear	12	5/4/2011	182	2212	UCD	19.91	14	30	-0.269702857	0	144	1728	0	0	-11.52636328
504-009	V07	calm	1	7/11/2011	210	2212	UCD	23.46	15	25	-0.010758	0	1	1	1	0	-1.179164536
504-009	V07	happy	1	7/11/2011	210	2212	UCD	23.46	16	20	0.009458125	0	1	1	1	0	-0.371346741
504-009	V07	fear	1	7/11/2011	210	2212	UCD	23.46	19	5	-0.022569474	0	1	1	1	0	-1.651140192
504-009	V07	calm	2	7/11/2011	210	2212	UCD	23.46	17	15	-0.015919412	0	4	8	1	0	-1.38540982
504-009	V07	happy	2	7/11/2011	210	2212	UCD	23.46	18	10	-0.000301667	0	4	8	1	0	-0.761339069
504-009	V07	fear	2	7/11/2011	210	2212	UCD	23.46	19	5	-0.017672105	0	4	8	1	0	-1.455445823
504-009	V07	calm	3	7/11/2011	210	2212	UCD	23.46	13	35	-0.009213846	0	9	27	1	0	-1.117461559
504-009	V07	happy	3	7/11/2011	210	2212	UCD	23.46	15	25	-0.001284	0	9	27	1	0	-0.800592194
504-009	V07	fear	3	7/11/2011	210	2212	UCD	23.46	17	15	-0.030257647	0	9	27	1	0	-1.958352527
504-009	V07	calm	4	7/11/2011	210	2212	UCD	23.46	14	30	0.003318571	0	16	64	1	0	-0.616677682
504-009	V07	fear	4	7/11/2011	210	2212	UCD	23.46	16	20	-0.038505	0	16	64	1	0	-2.287909181
504-009	V07	happy	4	7/11/2011	210	2212	UCD	23.46	17	15	0.005960588	0	16	64	1	0	-0.511105108
504-009	V07	calm	5	7/11/2011	210	2212	UCD	23.46	12	40	-0.016225833	0	25	125	1	0	-1.397654122
504-009	V07	happy	5	7/11/2011	210	2212	UCD	23.46	12	40	0.014653333	0	25	125	1	0	-0.163750999
504-009	V07	fear	5	7/11/2011	210	2212	UCD	23.46	15	25	-0.051566	0	25	125	1	0	-2.80981475
504-009	V07	happy	6	7/11/2011	210	2212	UCD	23.46	8	60	0.02296125	0	36	216	1	0	0.168225737
504-009	V07	calm	6	7/11/2011	210	2212	UCD	23.46	12	40	0.0028325	0	36	216	1	0	-0.636100633
504-009	V07	fear	6	7/11/2011	210	2212	UCD	23.46	15	25	-0.039566667	0	36	216	1	0	-2.33033242
504-009	V07	happy	7	7/11/2011	210	2212	UCD	23.46	8	60	0.03992875	0	49	343	1	0	0.846231459
504-009	V07	fear	7	7/11/2011	210	2212	UCD	23.46	14	30	-0.028513571	0	49	343	1	0	-1.888660851
504-009	V07	calm	7	7/11/2011	210	2212	UCD	23.46	14	30	0.038915714	0	49	343	1	0	0.805751471
504-009	V07	happy	8	7/11/2011	210	2212	UCD	23.46	10	50	0.038659	0	64	512	1	0	0.795493415
504-009	V07	calm	8	7/11/2011	210	2212	UCD	23.46	12	40	0.0558375	0	64	512	1	0	1.481930503
504-009	V07	fear	8	7/11/2011	210	2212	UCD	23.46	14	30	-0.033167143	0	64	512	1	0	-2.074613316
504-009	V07	happy	9	7/11/2011	210	2212	UCD	23.46	10	50	0.003772	0	81	729	1	0	-0.598559076
504-009	V07	calm	9	7/11/2011	210	2212	UCD	23.46	11	45	0.045228182	0	81	729	1	0	1.057991896
504-009	V07	fear	9	7/11/2011	210	2212	UCD	23.46	14	30	-0.030355714	0	81	729	1	0	-1.962271194
504-009	V07	happy	10	7/11/2011	210	2212	UCD	23.46	11	45	0.023940909	0	100	1000	1	0	0.207372011
504-009	V07	calm	10	7/11/2011	210	2212	UCD	23.46	12	40	0.034158333	0	100	1000	1	0	0.615650894
504-009	V07	fear	10	7/11/2011	210	2212	UCD	23.46	15	25	-0.014258	0	100	1000	1	0	-1.319021322
504-009	V07	calm	11	7/11/2011	210	2212	UCD	23.46	9	55	0.028732222	0	121	1331	1	0	0.39882848
504-009	V07	happy	11	7/11/2011	210	2212	UCD	23.46	11	45	0.02019	0	121	1331	1	0	0.057489131
504-009	V07	fear	11	7/11/2011	210	2212	UCD	23.46	13	35	-0.015231538	0	121	1331	1	0	-1.357923007
504-009	V07	calm	12	7/11/2011	210	2212	UCD	23.46	12	40	-0.144115833	0	144	1728	1	0	-6.508021106
504-009	V07	happy	12	7/11/2011	210	2212	UCD	23.46	13	35	-0.173243846	0	144	1728	1	0	-7.671949763
504-009	V07	fear	12	7/11/2011	210	2212	UCD	23.46	14	30	-0.114974286	0	144	1728	1	0	-5.343551643
504-009	V03	happy	1	4/18/2011	174	2212	UCD	23.23	17	15	-0.017269412	0	1	1	0	0	-1.439354581
504-009	V03	fear	1	4/18/2011	174	2212	UCD	23.23	20	0	-0.016994	0	1	1	0	0	-1.42834937
504-009	V03	calm	1	4/18/2011	174	2212	UCD	23.23	20	0	-0.015243	0	1	1	0	0	-1.358381018
504-009	V03	happy	2	4/18/2011	174	2212	UCD	23.23	17	15	-0.015036471	0	4	8	0	0	-1.350128309
504-009	V03	fear	2	4/18/2011	174	2212	UCD	23.23	20	0	-0.0104765	0	4	8	0	0	-1.167916054
504-009	V03	calm	2	4/18/2011	174	2212	UCD	23.23	20	0	-0.0093715	0	4	8	0	0	-1.123761268
504-009	V03	happy	3	4/18/2011	174	2212	UCD	23.23	15	25	-0.010618	0	9	27	0	0	-1.173570264
504-009	V03	calm	3	4/18/2011	174	2212	UCD	23.23	19	5	-0.014795789	0	9	27	0	0	-1.340510877
504-009	V03	fear	3	4/18/2011	174	2212	UCD	23.23	20	0	-0.003848	0	9	27	0	0	-0.90304728
504-009	V03	happy	4	4/18/2011	174	2212	UCD	23.23	16	20	-0.021988125	0	16	64	0	0	-1.62791002
504-009	V03	calm	4	4/18/2011	174	2212	UCD	23.23	19	5	-0.018135789	0	16	64	0	0	-1.47397421
504-009	V03	fear	4	4/18/2011	174	2212	UCD	23.23	19	5	-0.013741579	0	16	64	0	0	-1.298385613
504-009	V03	happy	5	4/18/2011	174	2212	UCD	23.23	15	25	-0.026466667	0	25	125	0	0	-1.806868447
504-009	V03	calm	5	4/18/2011	174	2212	UCD	23.23	18	10	-0.026442222	0	25	125	0	0	-1.805891647
504-009	V03	fear	5	4/18/2011	174	2212	UCD	23.23	19	5	-0.010296316	0	25	125	0	0	-1.160716067
504-009	V03	happy	6	4/18/2011	174	2212	UCD	23.23	15	25	-0.014356	0	36	216	0	0	-1.322937312
504-009	V03	calm	6	4/18/2011	174	2212	UCD	23.23	17	15	-0.021528235	0	36	216	0	0	-1.609533238
504-009	V03	fear	6	4/18/2011	174	2212	UCD	23.23	18	10	-0.016154444	0	36	216	0	0	-1.394801483
504-009	V03	happy	7	4/18/2011	174	2212	UCD	23.23	15	25	-0.013518667	0	49	343	0	0	-1.289478254
504-009	V03	fear	7	4/18/2011	174	2212	UCD	23.23	17	15	-0.019097059	0	49	343	0	0	-1.512385677
504-009	V03	calm	7	4/18/2011	174	2212	UCD	23.23	17	15	-0.003771176	0	49	343	0	0	-0.899977463
504-009	V03	happy	8	4/18/2011	174	2212	UCD	23.23	15	25	5.33E-06	0	64	512	0	0	-0.749071751
504-009	V03	calm	8	4/18/2011	174	2212	UCD	23.23	17	15	-0.015450588	0	64	512	0	0	-1.366676044
504-009	V03	fear	8	4/18/2011	174	2212	UCD	23.23	17	15	-0.006715882	0	64	512	0	0	-1.017645211
504-009	V03	happy	9	4/18/2011	174	2212	UCD	23.23	14	30	-0.001267857	0	81	729	0	0	-0.799947134
504-009	V03	calm	9	4/18/2011	174	2212	UCD	23.23	16	20	-0.006699375	0	81	729	0	0	-1.016985607
504-009	V03	fear	9	4/18/2011	174	2212	UCD	23.23	17	15	-0.004205882	0	81	729	0	0	-0.917347916
504-009	V03	happy	10	4/18/2011	174	2212	UCD	23.23	14	30	0.004670714	0	100	1000	0	0	-0.562647289
504-009	V03	fear	10	4/18/2011	174	2212	UCD	23.23	16	20	-0.000585625	0	100	1000	0	0	-0.77268577
504-009	V03	calm	10	4/18/2011	174	2212	UCD	23.23	16	20	0.00779875	0	100	1000	0	0	-0.437653842
504-009	V03	happy	11	4/18/2011	174	2212	UCD	23.23	15	25	0.020386667	0	121	1331	0	0	0.065347764
504-009	V03	calm	11	4/18/2011	174	2212	UCD	23.23	16	20	0.007595	0	121	1331	0	0	-0.445795505
504-009	V03	fear	11	4/18/2011	174	2212	UCD	23.23	18	10	0.020481667	0	121	1331	0	0	0.069143877
504-009	V03	happy	12	4/18/2011	174	2212	UCD	23.23	16	20	0.038716875	0	144	1728	0	0	0.797806047
504-009	V03	calm	12	4/18/2011	174	2212	UCD	23.23	17	15	0.014160588	0	144	1728	0	0	-0.183440637
504-009	V03	fear	12	4/18/2011	174	2212	UCD	23.23	19	5	-0.046559474	0	144	1728	0	0	-2.609758567
504-010	V03	fear	2	7/1/2011	207	2212	UCD	22.43	1	95	-0.06666	1	4	8	0	0	-3.412957132
504-010	V03	calm	2	7/1/2011	207	2212	UCD	22.43	1	95	0.01505	1	4	8	0	0	-0.14790055
504-010	V03	happy	2	7/1/2011	207	2212	UCD	22.43	2	90	-0.017445	1	4	8	0	0	-1.446370916
504-010	V03	happy	3	7/1/2011	207	2212	UCD	22.43	1	95	0.02545	1	9	27	0	0	0.267673902
504-010	V03	fear	3	7/1/2011	207	2212	UCD	22.43	2	90	-0.023245	1	9	27	0	0	-1.678133591
504-010	V03	calm	4	7/1/2011	207	2212	UCD	22.43	2	90	-0.030135	1	16	64	0	0	-1.953451665
504-010	V03	fear	4	7/1/2011	207	2212	UCD	22.43	3	85	0.017106667	1	16	64	0	0	-0.065718025
504-010	V03	happy	4	7/1/2011	207	2212	UCD	22.43	3	85	0.029783333	1	16	64	0	0	0.44082991
504-010	V03	fear	5	7/1/2011	207	2212	UCD	22.43	2	90	-0.018595	1	25	125	0	0	-1.49232386
504-010	V03	happy	5	7/1/2011	207	2212	UCD	22.43	3	85	0.02318	1	25	125	0	0	0.176966786
504-010	V03	calm	5	7/1/2011	207	2212	UCD	22.43	3	85	0.045783333	1	25	125	0	0	1.080175221
504-010	V03	calm	6	7/1/2011	207	2212	UCD	22.43	1	95	0.08426	1	36	216	0	0	2.617667509
504-010	V03	fear	6	7/1/2011	207	2212	UCD	22.43	2	90	-0.020205	1	36	216	0	0	-1.556657982
504-010	V03	happy	6	7/1/2011	207	2212	UCD	22.43	2	90	0.00281	1	36	216	0	0	-0.636999712
504-010	V03	fear	7	7/1/2011	207	2212	UCD	22.43	2	90	-0.009565	1	49	343	0	0	-1.131493351
504-010	V03	calm	7	7/1/2011	207	2212	UCD	22.43	2	90	0.0629	1	49	343	0	0	1.764141519
504-010	V03	happy	8	7/1/2011	207	2212	UCD	22.43	1	95	-0.05027	1	64	512	0	0	-2.75802778
504-010	V03	fear	8	7/1/2011	207	2212	UCD	22.43	3	85	-0.004013333	1	64	512	0	0	-0.909653834
504-010	V03	calm	8	7/1/2011	207	2212	UCD	22.43	4	80	0.04109	1	64	512	0	0	0.892633943
504-010	V03	calm	9	7/1/2011	207	2212	UCD	22.43	4	80	0.0235825	1	81	729	0	0	0.193050317
504-010	V03	fear	10	7/1/2011	207	2212	UCD	22.43	2	90	0.02531	1	100	1000	0	0	0.262079631
504-010	V03	calm	10	7/1/2011	207	2212	UCD	22.43	3	85	0.006866667	1	100	1000	0	0	-0.474899023
504-010	V03	happy	10	7/1/2011	207	2212	UCD	22.43	4	80	0.00927	1	100	1000	0	0	-0.378864043
504-010	V03	fear	11	7/1/2011	207	2212	UCD	22.43	2	90	0.01237	1	121	1331	0	0	-0.254990889
504-010	V03	calm	11	7/1/2011	207	2212	UCD	22.43	4	80	0.0344	1	121	1331	0	0	0.625307685
504-010	V03	happy	11	7/1/2011	207	2212	UCD	22.43	5	75	0.08393	1	121	1331	0	0	2.604481011
504-010	V03	fear	12	7/1/2011	207	2212	UCD	22.43	3	85	-0.422323333	1	144	1728	0	0	-17.62493738
504-010	V03	calm	12	7/1/2011	207	2212	UCD	22.43	4	80	-0.2918875	1	144	1728	0	0	-12.41284125
504-010	V03	happy	12	7/1/2011	207	2212	UCD	22.43	6	70	-0.141453333	1	144	1728	0	0	-6.401630051
504-012	V07	happy	1	10/7/2011	235	2212	UCD	19.21	16	20	0.012118125	0	1	1	1	0	-0.265055583
504-012	V07	calm	1	10/7/2011	235	2212	UCD	19.21	17	15	0.019013529	0	1	1	1	0	0.01047843
504-012	V07	fear	1	10/7/2011	235	2212	UCD	19.21	17	15	0.019092941	0	1	1	1	0	0.013651661
504-012	V07	happy	2	10/7/2011	235	2212	UCD	19.21	16	20	0.0152575	0	4	8	1	0	-0.13960904
504-012	V07	fear	2	10/7/2011	235	2212	UCD	19.21	17	15	0.034778235	0	4	8	1	0	0.640421608
504-012	V07	calm	2	10/7/2011	235	2212	UCD	19.21	18	10	0.018785	0	4	8	1	0	0.001346621
504-012	V07	happy	3	10/7/2011	235	2212	UCD	19.21	15	25	0.017701333	0	9	27	1	0	-0.041955717
504-012	V07	calm	3	10/7/2011	235	2212	UCD	19.21	18	10	0.023781111	0	9	27	1	0	0.20098663
504-012	V07	fear	3	10/7/2011	235	2212	UCD	19.21	18	10	0.047071667	0	9	27	1	0	1.131655864
504-012	V07	calm	4	10/7/2011	235	2212	UCD	19.21	15	25	0.035101333	0	16	64	1	0	0.653332308
504-012	V07	happy	4	10/7/2011	235	2212	UCD	19.21	17	15	0.035021765	0	16	64	1	0	0.650152844
504-012	V07	fear	4	10/7/2011	235	2212	UCD	19.21	18	10	0.055361111	0	16	64	1	0	1.462894436
504-012	V07	happy	5	10/7/2011	235	2212	UCD	19.21	15	25	0.050586667	0	25	125	1	0	1.272112037
504-012	V07	fear	5	10/7/2011	235	2212	UCD	19.21	16	20	0.042419375	0	25	125	1	0	0.945754547
504-012	V07	calm	5	10/7/2011	235	2212	UCD	19.21	17	15	0.048782353	0	25	125	1	0	1.200013306
504-012	V07	happy	6	10/7/2011	235	2212	UCD	19.21	14	30	0.070537143	0	36	216	1	0	2.069314742
504-012	V07	fear	6	10/7/2011	235	2212	UCD	19.21	16	20	0.044101875	0	36	216	1	0	1.012985703
504-012	V07	calm	6	10/7/2011	235	2212	UCD	19.21	17	15	0.051275294	0	36	216	1	0	1.29962894
504-012	V07	fear	7	10/7/2011	235	2212	UCD	19.21	15	25	0.039794	0	49	343	1	0	0.840846973
504-012	V07	happy	7	10/7/2011	235	2212	UCD	19.21	15	25	0.065072667	0	49	343	1	0	1.850959298
504-012	V07	calm	7	10/7/2011	235	2212	UCD	19.21	17	15	0.049651765	0	49	343	1	0	1.234754212
504-012	V07	calm	8	10/7/2011	235	2212	UCD	19.21	14	30	0.045703571	0	64	512	1	0	1.076988004
504-012	V07	fear	8	10/7/2011	235	2212	UCD	19.21	15	25	0.034468	0	64	512	1	0	0.628024903
504-012	V07	happy	8	10/7/2011	235	2212	UCD	19.21	15	25	0.049209333	0	64	512	1	0	1.217075035
504-012	V07	fear	9	10/7/2011	235	2212	UCD	19.21	15	25	0.029784	0	81	729	1	0	0.440856563
504-012	V07	happy	9	10/7/2011	235	2212	UCD	19.21	15	25	0.03969	0	81	729	1	0	0.836691228
504-012	V07	calm	9	10/7/2011	235	2212	UCD	19.21	16	20	0.073558125	0	81	729	1	0	2.190030409
504-012	V07	fear	10	10/7/2011	235	2212	UCD	19.21	16	20	0.027445625	0	100	1000	1	0	0.347417245
504-012	V07	happy	10	10/7/2011	235	2212	UCD	19.21	16	20	0.032600625	0	100	1000	1	0	0.553406312
504-012	V07	calm	10	10/7/2011	235	2212	UCD	19.21	16	20	0.059720625	0	100	1000	1	0	1.637096613
504-012	V07	happy	11	10/7/2011	235	2212	UCD	19.21	15	25	0.039117333	0	121	1331	1	0	0.813807981
504-012	V07	calm	11	10/7/2011	235	2212	UCD	19.21	16	20	0.05107625	0	121	1331	1	0	1.291675325
504-012	V07	fear	11	10/7/2011	235	2212	UCD	19.21	17	15	0.035052941	0	121	1331	1	0	0.651398608
504-012	V07	fear	12	10/7/2011	235	2212	UCD	19.21	15	25	0.047703333	0	144	1728	1	0	1.156896658
504-012	V07	calm	12	10/7/2011	235	2212	UCD	19.21	16	20	-0.03303375	0	144	1728	1	0	-2.069283054
504-012	V07	happy	12	10/7/2011	235	2212	UCD	19.21	16	20	0.0262275	0	144	1728	1	0	0.298742088
504-012	V03	fear	1	7/15/2011	211	2212	UCD	18.98	8	60	0.02912875	0	1	1	0	0	0.414673375
504-012	V03	calm	1	7/15/2011	211	2212	UCD	18.98	9	55	0.021773333	0	1	1	0	0	0.120757664
504-012	V03	happy	1	7/15/2011	211	2212	UCD	18.98	11	45	-0.005061818	0	1	1	0	0	-0.951550332
504-012	V03	fear	2	7/15/2011	211	2212	UCD	18.98	7	65	0.013315714	0	4	8	0	0	-0.217201026
504-012	V03	calm	2	7/15/2011	211	2212	UCD	18.98	9	55	0.021982222	0	4	8	0	0	0.129104677
504-012	V03	happy	2	7/15/2011	211	2212	UCD	18.98	11	45	-0.009537273	0	4	8	0	0	-1.130385405
504-012	V03	fear	3	7/15/2011	211	2212	UCD	18.98	8	60	0.016385	0	9	27	0	0	-0.094555176
504-012	V03	calm	3	7/15/2011	211	2212	UCD	18.98	9	55	0.01464	0	9	27	0	0	-0.164283773
504-012	V03	happy	3	7/15/2011	211	2212	UCD	18.98	12	40	-0.0067475	0	9	27	0	0	-1.018908638
504-012	V03	calm	4	7/15/2011	211	2212	UCD	18.98	9	55	0.030196667	0	16	64	0	0	0.457346357
504-012	V03	fear	4	7/15/2011	211	2212	UCD	18.98	12	40	0.015385	0	16	64	0	0	-0.134514257
504-012	V03	happy	4	7/15/2011	211	2212	UCD	18.98	13	35	-0.000748462	0	16	64	0	0	-0.779192587
504-012	V03	fear	5	7/15/2011	211	2212	UCD	18.98	11	45	0.019540909	0	25	125	0	0	0.031552051
504-012	V03	happy	5	7/15/2011	211	2212	UCD	18.98	12	40	0.00206	0	25	125	0	0	-0.666969024
504-012	V03	calm	5	7/15/2011	211	2212	UCD	18.98	12	40	0.033741667	0	25	125	0	0	0.599001303
504-012	V03	happy	6	7/15/2011	211	2212	UCD	18.98	11	45	0.001416364	0	36	216	0	0	-0.692688127
504-012	V03	fear	6	7/15/2011	211	2212	UCD	18.98	11	45	0.011109091	0	36	216	0	0	-0.305375655
504-012	V03	calm	6	7/15/2011	211	2212	UCD	18.98	11	45	0.049451818	0	36	216	0	0	1.226764513
504-012	V03	happy	7	7/15/2011	211	2212	UCD	18.98	10	50	-0.002014	0	49	343	0	0	-0.829762323
504-012	V03	calm	7	7/15/2011	211	2212	UCD	18.98	12	40	0.044148333	0	49	343	0	0	1.014842122
504-012	V03	fear	7	7/15/2011	211	2212	UCD	18.98	14	30	0.000925714	0	49	343	0	0	-0.712294051
504-012	V03	happy	8	7/15/2011	211	2212	UCD	18.98	11	45	-0.000391818	0	64	512	0	0	-0.76494142
504-012	V03	fear	8	7/15/2011	211	2212	UCD	18.98	13	35	0.011786154	0	64	512	0	0	-0.278320839
504-012	V03	calm	8	7/15/2011	211	2212	UCD	18.98	13	35	0.04151	0	64	512	0	0	0.909416757
504-012	V03	happy	9	7/15/2011	211	2212	UCD	18.98	11	45	0.008294545	0	81	729	0	0	-0.417842329
504-012	V03	fear	9	7/15/2011	211	2212	UCD	18.98	11	45	0.018769091	0	81	729	0	0	0.000710912
504-012	V03	calm	9	7/15/2011	211	2212	UCD	18.98	13	35	0.049245385	0	81	729	0	0	1.21851564
504-012	V03	happy	10	7/15/2011	211	2212	UCD	18.98	12	40	0.000879167	0	100	1000	0	0	-0.714154026
504-012	V03	fear	10	7/15/2011	211	2212	UCD	18.98	12	40	0.0170125	0	100	1000	0	0	-0.069480852
504-012	V03	calm	10	7/15/2011	211	2212	UCD	18.98	13	35	0.046594615	0	100	1000	0	0	1.112593305
504-012	V03	happy	11	7/15/2011	211	2212	UCD	18.98	11	45	-0.005039091	0	121	1331	0	0	-0.950642182
504-012	V03	fear	11	7/15/2011	211	2212	UCD	18.98	12	40	0.038275833	0	121	1331	0	0	0.780182413
504-012	V03	calm	11	7/15/2011	211	2212	UCD	18.98	13	35	0.054074615	0	121	1331	0	0	1.411487237
504-012	V03	fear	12	7/15/2011	211	2212	UCD	18.98	12	40	-0.082960833	0	144	1728	0	0	-4.064323453
504-012	V03	calm	12	7/15/2011	211	2212	UCD	18.98	12	40	0.06861	0	144	1728	0	0	1.992307877
504-012	V03	happy	12	7/15/2011	211	2212	UCD	18.98	13	35	-0.209195385	0	144	1728	0	0	-9.108540255
504-013	V03	calm	1	8/22/2011	221	2212	UCD	21.02	13	35	-0.041962308	0	1	1	0	0	-2.426060035
504-013	V03	happy	1	8/22/2011	221	2212	UCD	21.02	14	30	-0.022021429	0	1	1	0	0	-1.629240817
504-013	V03	fear	1	8/22/2011	221	2212	UCD	21.02	15	25	-0.01445	0	1	1	0	0	-1.326693466
504-013	V03	calm	2	8/22/2011	221	2212	UCD	21.02	13	35	-0.028626923	0	4	8	0	0	-1.893190293
504-013	V03	fear	2	8/22/2011	221	2212	UCD	21.02	13	35	-0.00739	0	4	8	0	0	-1.044582348
504-013	V03	happy	2	8/22/2011	221	2212	UCD	21.02	14	30	-0.005662857	0	4	8	0	0	-0.975567299
504-013	V03	calm	3	8/22/2011	221	2212	UCD	21.02	12	40	-0.018773333	0	9	27	0	0	-1.499449883
504-013	V03	fear	3	8/22/2011	221	2212	UCD	21.02	12	40	-0.002083333	0	9	27	0	0	-0.832532806
504-013	V03	happy	3	8/22/2011	221	2212	UCD	21.02	15	25	0.001688	0	9	27	0	0	-0.681833802
504-013	V03	calm	4	8/22/2011	221	2212	UCD	21.02	10	50	-0.030891	0	16	64	0	0	-1.983660731
504-013	V03	fear	4	8/22/2011	221	2212	UCD	21.02	14	30	-0.020047143	0	16	64	0	0	-1.550350161
504-013	V03	happy	4	8/22/2011	221	2212	UCD	21.02	16	20	-0.017448125	0	16	64	0	0	-1.446495788
504-013	V03	calm	5	8/22/2011	221	2212	UCD	21.02	10	50	-0.00492	0	25	125	0	0	-0.945883415
504-013	V03	happy	5	8/22/2011	221	2212	UCD	21.02	13	35	-0.036616154	0	25	125	0	0	-2.212432629
504-013	V03	fear	5	8/22/2011	221	2212	UCD	21.02	13	35	-0.020016154	0	25	125	0	0	-1.549111869
504-013	V03	calm	6	8/22/2011	221	2212	UCD	21.02	9	55	-0.003215556	0	36	216	0	0	-0.877775398
504-013	V03	happy	6	8/22/2011	221	2212	UCD	21.02	12	40	-0.024351667	0	36	216	0	0	-1.722354988
504-013	V03	fear	6	8/22/2011	221	2212	UCD	21.02	13	35	-0.009246923	0	36	216	0	0	-1.118783286
504-013	V03	calm	7	8/22/2011	221	2212	UCD	21.02	8	60	-0.007115	0	49	343	0	0	-1.0335936
504-013	V03	fear	7	8/22/2011	221	2212	UCD	21.02	9	55	0.009148889	0	49	343	0	0	-0.383703528
504-013	V03	happy	7	8/22/2011	221	2212	UCD	21.02	11	45	-0.00826	0	49	343	0	0	-1.079346749
504-013	V03	calm	8	8/22/2011	221	2212	UCD	21.02	7	65	-0.018202857	0	64	512	0	0	-1.476654186
504-013	V03	fear	8	8/22/2011	221	2212	UCD	21.02	7	65	0.002238571	0	64	512	0	0	-0.659833491
504-013	V03	happy	8	8/22/2011	221	2212	UCD	21.02	13	35	0.000570769	0	64	512	0	0	-0.726477327
504-013	V03	fear	9	8/22/2011	221	2212	UCD	21.02	7	65	0.005575714	0	81	729	0	0	-0.52648432
504-013	V03	calm	9	8/22/2011	221	2212	UCD	21.02	7	65	0.013708571	0	81	729	0	0	-0.201502821
504-013	V03	happy	9	8/22/2011	221	2212	UCD	21.02	12	40	-0.0126175	0	81	729	0	0	-1.253468448
504-013	V03	fear	10	8/22/2011	221	2212	UCD	21.02	7	65	0.048164286	0	100	1000	0	0	1.175315917
504-013	V03	happy	10	8/22/2011	221	2212	UCD	21.02	8	60	-0.01857625	0	100	1000	0	0	-1.491574628
504-013	V03	calm	10	8/22/2011	221	2212	UCD	21.02	10	50	0.046874	0	100	1000	0	0	1.123757273
504-013	V03	happy	11	8/22/2011	221	2212	UCD	21.02	9	55	-0.006472222	0	121	1331	0	0	-1.007908781
504-013	V03	fear	11	8/22/2011	221	2212	UCD	21.02	9	55	0.040403333	0	121	1331	0	0	0.86519536
504-013	V03	calm	11	8/22/2011	221	2212	UCD	21.02	11	45	0.004116364	0	121	1331	0	0	-0.584798606
504-013	V03	happy	12	8/22/2011	221	2212	UCD	21.02	9	55	-0.131165556	0	144	1728	0	0	-5.990539927
504-013	V03	calm	12	8/22/2011	221	2212	UCD	21.02	11	45	-0.130288182	0	144	1728	0	0	-5.955480868
504-013	V03	fear	12	8/22/2011	221	2212	UCD	21.02	12	40	-0.200729167	0	144	1728	0	0	-8.770237956
504-013	V07	fear	1	11/14/2011	244	2212	UCD	21.25	5	75	-0.040968	1	1	1	1	0	-2.3863284
504-013	V07	happy	1	11/14/2011	244	2212	UCD	21.25	7	65	-0.05036	0	1	1	1	0	-2.761624097
504-013	V07	calm	1	11/14/2011	244	2212	UCD	21.25	9	55	-0.035174444	0	1	1	1	0	-2.154823221
504-013	V07	fear	2	11/14/2011	244	2212	UCD	21.25	6	70	-0.032778333	1	4	8	1	0	-2.059076825
504-013	V07	happy	2	11/14/2011	244	2212	UCD	21.25	6	70	0.006101667	1	4	8	1	0	-0.505467721
504-013	V07	calm	2	11/14/2011	244	2212	UCD	21.25	10	50	-0.024095	0	4	8	1	0	-1.712098811
504-013	V07	fear	3	11/14/2011	244	2212	UCD	21.25	9	55	-0.033682222	0	9	27	1	0	-2.0951954
504-013	V07	happy	3	11/14/2011	244	2212	UCD	21.25	10	50	0.096731	0	9	27	1	0	3.115997219
504-013	V07	calm	3	11/14/2011	244	2212	UCD	21.25	12	40	0.035206667	0	9	27	1	0	0.657541358
504-013	V07	happy	4	11/14/2011	244	2212	UCD	21.25	8	60	0.06142	0	16	64	1	0	1.705002078
504-013	V07	fear	4	11/14/2011	244	2212	UCD	21.25	11	45	-0.012329091	0	16	64	1	0	-1.241943889
504-013	V07	calm	4	11/14/2011	244	2212	UCD	21.25	11	45	-0.007260909	0	16	64	1	0	-1.03942399
504-013	V07	calm	5	11/14/2011	244	2212	UCD	21.25	6	70	-0.038395	1	25	125	1	0	-2.283513682
504-013	V07	happy	5	11/14/2011	244	2212	UCD	21.25	7	65	0.042112857	0	25	125	1	0	0.93350637
504-013	V07	fear	5	11/14/2011	244	2212	UCD	21.25	8	60	0.0861025	0	25	125	1	0	2.691292117
504-013	V07	calm	6	11/14/2011	244	2212	UCD	21.25	6	70	-0.00968	1	36	216	1	0	-1.136088645
504-013	V07	fear	6	11/14/2011	244	2212	UCD	21.25	7	65	0.040728571	0	36	216	1	0	0.878191572
504-013	V07	happy	6	11/14/2011	244	2212	UCD	21.25	8	60	0.023435	0	36	216	1	0	0.187156352
504-013	V07	fear	7	11/14/2011	244	2212	UCD	21.25	6	70	-0.040683333	1	49	343	1	0	-2.374953368
504-013	V07	happy	7	11/14/2011	244	2212	UCD	21.25	6	70	-0.022233333	1	49	343	1	0	-1.637708307
504-013	V07	calm	7	11/14/2011	244	2212	UCD	21.25	9	55	0.006766667	0	49	343	1	0	-0.478894932
504-013	V07	fear	8	11/14/2011	244	2212	UCD	21.25	7	65	-0.034702857	0	64	512	1	0	-2.135979037
504-013	V07	happy	8	11/14/2011	244	2212	UCD	21.25	7	65	0.06446	0	64	512	1	0	1.826477687
504-013	V07	calm	8	11/14/2011	244	2212	UCD	21.25	9	55	0.013532222	0	64	512	1	0	-0.208549565
504-013	V07	happy	9	11/14/2011	244	2212	UCD	21.25	7	65	0.078434286	0	81	729	1	0	2.384877326
504-013	V07	fear	9	11/14/2011	244	2212	UCD	21.25	8	60	0.02473625	0	81	729	1	0	0.239153107
504-013	V07	calm	9	11/14/2011	244	2212	UCD	21.25	11	45	0.000506364	0	81	729	1	0	-0.729050892
504-013	V07	happy	10	11/14/2011	244	2212	UCD	21.25	6	70	0.007268333	1	100	1000	1	0	-0.458848819
504-013	V07	calm	10	11/14/2011	244	2212	UCD	21.25	7	65	0.013032857	0	100	1000	1	0	-0.228503732
504-013	V07	fear	10	11/14/2011	244	2212	UCD	21.25	9	55	0.01138	0	100	1000	1	0	-0.29455038
504-013	V07	calm	11	11/14/2011	244	2212	UCD	21.25	7	65	0.01321	0	121	1331	1	0	-0.221425261
504-013	V07	happy	11	11/14/2011	244	2212	UCD	21.25	8	60	0.00964125	0	121	1331	1	0	-0.364029234
504-013	V07	fear	11	11/14/2011	244	2212	UCD	21.25	8	60	0.018125	0	121	1331	1	0	-0.025026373
504-013	V07	calm	12	11/14/2011	244	2212	UCD	21.25	7	65	-0.357898571	0	144	1728	1	0	-15.05058304
504-013	V07	fear	12	11/14/2011	244	2212	UCD	21.25	7	65	-0.214015714	0	144	1728	1	0	-9.301156176
504-013	V07	happy	12	11/14/2011	244	2212	UCD	21.25	11	45	-0.10116	0	144	1728	1	0	-4.791545457
504-015	V03	fear	1	10/5/2011	234	2212	UCD	24.44	11	45	-0.021804545	0	1	1	0	0	-1.620574332
504-015	V03	calm	1	10/5/2011	234	2212	UCD	24.44	14	30	-0.017002857	0	1	1	0	0	-1.428703288
504-015	V03	happy	1	10/5/2011	234	2212	UCD	24.44	15	25	-0.015241333	0	1	1	0	0	-1.358314406
504-015	V03	fear	2	10/5/2011	234	2212	UCD	24.44	12	40	-0.0198825	0	4	8	0	0	-1.543771178
504-015	V03	calm	2	10/5/2011	234	2212	UCD	24.44	15	25	-0.024549333	0	4	8	0	0	-1.73025354
504-015	V03	happy	2	10/5/2011	234	2212	UCD	24.44	15	25	-0.008241333	0	4	8	0	0	-1.078600833
504-015	V03	fear	3	10/5/2011	234	2212	UCD	24.44	12	40	-0.024093333	0	9	27	0	0	-1.712032199
504-015	V03	happy	3	10/5/2011	234	2212	UCD	24.44	15	25	-0.012186	0	9	27	0	0	-1.236226104
504-015	V03	calm	3	10/5/2011	234	2212	UCD	24.44	16	20	-0.029031875	0	9	27	0	0	-1.909371803
504-015	V03	fear	4	10/5/2011	234	2212	UCD	24.44	10	50	-0.034241	0	16	64	0	0	-2.117523656
504-015	V03	happy	4	10/5/2011	234	2212	UCD	24.44	14	30	-0.032444286	0	16	64	0	0	-2.045728614
504-015	V03	calm	4	10/5/2011	234	2212	UCD	24.44	15	25	-0.028542667	0	16	64	0	0	-1.889823501
504-015	V03	fear	5	10/5/2011	234	2212	UCD	24.44	12	40	-0.030878333	0	25	125	0	0	-1.98315457
504-015	V03	calm	5	10/5/2011	234	2212	UCD	24.44	13	35	-0.024144615	0	25	125	0	0	-1.714081381
504-015	V03	happy	5	10/5/2011	234	2212	UCD	24.44	16	20	-0.02445625	0	25	125	0	0	-1.726534029
504-015	V03	fear	6	10/5/2011	234	2212	UCD	24.44	12	40	-0.028148333	0	36	216	0	0	-1.874066276
504-015	V03	calm	6	10/5/2011	234	2212	UCD	24.44	13	35	0.008410769	0	36	216	0	0	-0.413198125
504-015	V03	happy	6	10/5/2011	234	2212	UCD	24.44	16	20	-0.01577875	0	36	216	0	0	-1.379789096
504-015	V03	fear	7	10/5/2011	234	2212	UCD	24.44	12	40	-0.02608	0	49	343	0	0	-1.791417588
504-015	V03	calm	7	10/5/2011	234	2212	UCD	24.44	12	40	0.0147225	0	49	343	0	0	-0.160987149
504-015	V03	happy	7	10/5/2011	234	2212	UCD	24.44	16	20	-0.010785625	0	49	343	0	0	-1.180268405
504-015	V03	calm	8	10/5/2011	234	2212	UCD	24.44	11	45	0.013037273	0	64	512	0	0	-0.228327273
504-015	V03	fear	8	10/5/2011	234	2212	UCD	24.44	12	40	-0.026006667	0	64	512	0	0	-1.788487269
504-015	V03	happy	8	10/5/2011	234	2212	UCD	24.44	14	30	-0.011690714	0	64	512	0	0	-1.216434931
504-015	V03	fear	9	10/5/2011	234	2212	UCD	24.44	12	40	-0.004388333	0	81	729	0	0	-0.92463849
504-015	V03	calm	9	10/5/2011	234	2212	UCD	24.44	12	40	0.018353333	0	81	729	0	0	-0.015902396
504-015	V03	happy	9	10/5/2011	234	2212	UCD	24.44	15	25	0.004068	0	81	729	0	0	-0.586731187
504-015	V03	calm	10	10/5/2011	234	2212	UCD	24.44	10	50	0.031891	0	100	1000	0	0	0.525050348
504-015	V03	fear	10	10/5/2011	234	2212	UCD	24.44	11	45	0.011092727	0	100	1000	0	0	-0.306029546
504-015	V03	happy	10	10/5/2011	234	2212	UCD	24.44	13	35	0.011199231	0	100	1000	0	0	-0.301773744
504-015	V03	calm	11	10/5/2011	234	2212	UCD	24.44	10	50	0.018306	0	121	1331	0	0	-0.017793779
504-015	V03	fear	11	10/5/2011	234	2212	UCD	24.44	11	45	0.010056364	0	121	1331	0	0	-0.34744166
504-015	V03	happy	11	10/5/2011	234	2212	UCD	24.44	13	35	0.01767	0	121	1331	0	0	-0.043207755
504-015	V03	calm	12	10/5/2011	234	2212	UCD	24.44	10	50	-0.244924	0	144	1728	0	0	-10.53622291
504-015	V03	fear	12	10/5/2011	234	2212	UCD	24.44	12	40	-0.003	0	144	1728	0	0	-0.869161978
504-015	V03	happy	12	10/5/2011	234	2212	UCD	24.44	16	20	-0.148789375	0	144	1728	0	0	-6.694771554
504-015	V07	fear	1	1/10/2012	254	2212	UCD	24.71	15	25	-0.058384	0	1	1	1	0	-3.08225577
504-015	V07	happy	1	1/10/2012	254	2212	UCD	24.71	18	10	-0.013811667	0	1	1	1	0	-1.301186265
504-015	V07	calm	1	1/10/2012	254	2212	UCD	24.71	19	5	-0.004042632	0	1	1	1	0	-0.910824596
504-015	V07	fear	2	1/10/2012	254	2212	UCD	24.71	15	25	-0.061423333	0	4	8	1	0	-3.203704726
504-015	V07	calm	2	1/10/2012	254	2212	UCD	24.71	17	15	-0.012252353	0	4	8	1	0	-1.238877509
504-015	V07	happy	2	1/10/2012	254	2212	UCD	24.71	17	15	-0.004312941	0	4	8	1	0	-0.921625895
504-015	V07	fear	3	1/10/2012	254	2212	UCD	24.71	15	25	-0.043866667	0	9	27	1	0	-2.502156472
504-015	V07	calm	3	1/10/2012	254	2212	UCD	24.71	16	20	-0.015010625	0	9	27	1	0	-1.349095526
504-015	V07	happy	3	1/10/2012	254	2212	UCD	24.71	17	15	0.000838235	0	9	27	1	0	-0.715789631
504-015	V07	fear	4	1/10/2012	254	2212	UCD	24.71	14	30	-0.038235714	0	16	64	1	0	-2.27714876
504-015	V07	happy	4	1/10/2012	254	2212	UCD	24.71	14	30	-0.016914286	0	16	64	1	0	-1.425164072
504-015	V07	calm	4	1/10/2012	254	2212	UCD	24.71	18	10	-0.015576667	0	16	64	1	0	-1.371714045
504-015	V07	fear	5	1/10/2012	254	2212	UCD	24.71	12	40	-0.065611667	0	25	125	1	0	-3.371066708
504-015	V07	happy	5	1/10/2012	254	2212	UCD	24.71	14	30	-0.003530714	0	25	125	1	0	-0.890368822
504-015	V07	calm	5	1/10/2012	254	2212	UCD	24.71	17	15	-0.032847059	0	25	125	1	0	-2.061823053
504-015	V07	fear	6	1/10/2012	254	2212	UCD	24.71	11	45	-0.055729091	0	36	216	1	0	-2.976168044
504-015	V07	calm	6	1/10/2012	254	2212	UCD	24.71	14	30	-0.035914286	0	36	216	1	0	-2.184386628
504-015	V07	happy	6	1/10/2012	254	2212	UCD	24.71	15	25	-0.005253333	0	36	216	1	0	-0.959203096
504-015	V07	fear	7	1/10/2012	254	2212	UCD	24.71	14	30	-0.070705	0	49	343	1	0	-3.574591618
504-015	V07	calm	7	1/10/2012	254	2212	UCD	24.71	14	30	-0.044256429	0	49	343	1	0	-2.517731003
504-015	V07	happy	7	1/10/2012	254	2212	UCD	24.71	14	30	0.020782857	0	49	343	1	0	0.081179153
504-015	V07	calm	8	1/10/2012	254	2212	UCD	24.71	12	40	-0.046250833	0	64	512	1	0	-2.597425556
504-015	V07	fear	8	1/10/2012	254	2212	UCD	24.71	13	35	-0.062128462	0	64	512	1	0	-3.231881034
504-015	V07	happy	8	1/10/2012	254	2212	UCD	24.71	16	20	0.03005625	0	64	512	1	0	0.451735423
504-015	V07	happy	9	1/10/2012	254	2212	UCD	24.71	12	40	0.0305425	0	81	729	1	0	0.471165527
504-015	V07	fear	9	1/10/2012	254	2212	UCD	24.71	13	35	-0.049116154	0	81	729	1	0	-2.711921153
504-015	V07	calm	9	1/10/2012	254	2212	UCD	24.71	14	30	-0.033213571	0	81	729	1	0	-2.076468536
504-015	V07	calm	10	1/10/2012	254	2212	UCD	24.71	13	35	-0.031463846	0	100	1000	1	0	-2.006551132
504-015	V07	fear	10	1/10/2012	254	2212	UCD	24.71	14	30	-0.03914	0	100	1000	1	0	-2.313283198
504-015	V07	happy	10	1/10/2012	254	2212	UCD	24.71	15	25	0.038220667	0	100	1000	1	0	0.777978031
504-015	V07	fear	11	1/10/2012	254	2212	UCD	24.71	13	35	-0.016194615	0	121	1331	1	0	-1.39640668
504-015	V07	calm	11	1/10/2012	254	2212	UCD	24.71	14	30	-0.038529286	0	121	1331	1	0	-2.288879627
504-015	V07	happy	11	1/10/2012	254	2212	UCD	24.71	14	30	0.027092857	0	121	1331	1	0	0.333320959
504-015	V07	calm	12	1/10/2012	254	2212	UCD	24.71	10	50	-0.054457	0	144	1728	1	0	-2.925336455
504-015	V07	fear	12	1/10/2012	254	2212	UCD	24.71	14	30	-0.17403	0	144	1728	1	0	-7.703363756
504-015	V07	happy	12	1/10/2012	254	2212	UCD	24.71	15	25	0.039526	0	144	1728	1	0	0.830137939
504-016	V07	calm	1	2/3/2012	258	2212	UCD	26.22	8	60	-0.0049525	0	1	1	1	0	-0.947182086
504-016	V07	happy	1	2/3/2012	258	2212	UCD	26.22	10	50	-0.000764	0	1	1	1	0	-0.779813471
504-016	V07	fear	1	2/3/2012	258	2212	UCD	26.22	11	45	-0.008622727	0	1	1	1	0	-1.093840987
504-016	V07	happy	2	2/3/2012	258	2212	UCD	26.22	9	55	-0.004061111	0	4	8	1	0	-0.911562999
504-016	V07	calm	2	2/3/2012	258	2212	UCD	26.22	10	50	-0.005909	0	4	8	1	0	-0.985402947
504-016	V07	fear	2	2/3/2012	258	2212	UCD	26.22	14	30	0.001514286	0	4	8	1	0	-0.688775254
504-016	V07	fear	3	2/3/2012	258	2212	UCD	26.22	11	45	-0.002311818	0	9	27	1	0	-0.841662857
504-016	V07	calm	3	2/3/2012	258	2212	UCD	26.22	12	40	0.008506667	0	9	27	1	0	-0.409366129
504-016	V07	happy	3	2/3/2012	258	2212	UCD	26.22	13	35	0.012667692	0	9	27	1	0	-0.24309539
504-016	V07	fear	4	2/3/2012	258	2212	UCD	26.22	14	30	-0.006063571	0	16	64	1	0	-0.991579463
504-016	V07	happy	4	2/3/2012	258	2212	UCD	26.22	15	25	-0.016366667	0	16	64	1	0	-1.40328172
504-016	V07	calm	4	2/3/2012	258	2212	UCD	26.22	16	20	0.013428125	0	16	64	1	0	-0.212709186
504-016	V07	happy	5	2/3/2012	258	2212	UCD	26.22	14	30	-0.020265714	0	25	125	1	0	-1.559084058
504-016	V07	fear	5	2/3/2012	258	2212	UCD	26.22	15	25	-0.001825333	0	25	125	1	0	-0.822223363
504-016	V07	calm	5	2/3/2012	258	2212	UCD	26.22	15	25	0.001869333	0	25	125	1	0	-0.674587902
504-016	V07	happy	6	2/3/2012	258	2212	UCD	26.22	13	35	-0.00697	0	36	216	1	0	-1.027799533
504-016	V07	calm	6	2/3/2012	258	2212	UCD	26.22	14	30	0.003238571	0	36	216	1	0	-0.619874409
504-016	V07	fear	6	2/3/2012	258	2212	UCD	26.22	15	25	-0.004958667	0	36	216	1	0	-0.947428513
504-016	V07	happy	7	2/3/2012	258	2212	UCD	26.22	12	40	-0.014960833	0	49	343	1	0	-1.347105884
504-016	V07	calm	7	2/3/2012	258	2212	UCD	26.22	12	40	0.003905	0	49	343	1	0	-0.593244518
504-016	V07	fear	7	2/3/2012	258	2212	UCD	26.22	16	20	-0.002833125	0	49	343	1	0	-0.862493806
504-016	V07	calm	8	2/3/2012	258	2212	UCD	26.22	12	40	-0.008493333	0	64	512	1	0	-1.088670521
504-016	V07	happy	8	2/3/2012	258	2212	UCD	26.22	13	35	-0.0043	0	64	512	1	0	-0.921108785
504-016	V07	fear	8	2/3/2012	258	2212	UCD	26.22	14	30	0.007096429	0	64	512	1	0	-0.465717945
504-016	V07	happy	9	2/3/2012	258	2212	UCD	26.22	13	35	-0.007398462	0	81	729	1	0	-1.044920481
504-016	V07	calm	9	2/3/2012	258	2212	UCD	26.22	13	35	0.002130769	0	81	729	1	0	-0.664141159
504-016	V07	fear	9	2/3/2012	258	2212	UCD	26.22	15	25	0.015096	0	81	729	1	0	-0.146062432
504-016	V07	happy	10	2/3/2012	258	2212	UCD	26.22	12	40	0.0196675	0	100	1000	1	0	0.036610511
504-016	V07	calm	10	2/3/2012	258	2212	UCD	26.22	13	35	-0.003460769	0	100	1000	1	0	-0.887573884
504-016	V07	fear	10	2/3/2012	258	2212	UCD	26.22	13	35	0.023936154	0	100	1000	1	0	0.207182006
504-016	V07	calm	11	2/3/2012	258	2212	UCD	26.22	11	45	-0.003340909	0	121	1331	1	0	-0.882784389
504-016	V07	happy	11	2/3/2012	258	2212	UCD	26.22	11	45	0.032352727	0	121	1331	1	0	0.543500536
504-016	V07	fear	11	2/3/2012	258	2212	UCD	26.22	15	25	0.012820667	0	121	1331	1	0	-0.23698265
504-016	V07	calm	12	2/3/2012	258	2212	UCD	26.22	12	40	0.009265	0	144	1728	1	0	-0.379063839
504-016	V07	happy	12	2/3/2012	258	2212	UCD	26.22	13	35	-0.091482308	0	144	1728	1	0	-4.40483377
504-016	V07	fear	12	2/3/2012	258	2212	UCD	26.22	14	30	-0.188807143	0	144	1728	1	0	-8.293844823
504-016	V03	happy	1	11/10/2011	242	2212	UCD	25.98	7	65	-0.003774286	0	1	1	0	0	-0.900101736
504-016	V03	fear	1	11/10/2011	242	2212	UCD	25.98	7	65	0.012652857	0	1	1	0	0	-0.243688183
504-016	V03	calm	1	11/10/2011	242	2212	UCD	25.98	10	50	-0.013508	0	1	1	0	0	-1.289052011
504-016	V03	happy	2	11/10/2011	242	2212	UCD	25.98	7	65	-0.00327	0	4	8	0	0	-0.87995093
504-016	V03	calm	2	11/10/2011	242	2212	UCD	25.98	11	45	0.01408	0	4	8	0	0	-0.186660859
504-016	V03	fear	2	11/10/2011	242	2212	UCD	25.98	13	35	0.003890769	0	4	8	0	0	-0.593813175
504-016	V03	happy	3	11/10/2011	242	2212	UCD	25.98	9	55	0.002004444	0	9	27	0	0	-0.66918899
504-016	V03	calm	3	11/10/2011	242	2212	UCD	25.98	11	45	0.009724545	0	9	27	0	0	-0.360700842
504-016	V03	fear	3	11/10/2011	242	2212	UCD	25.98	13	35	0.023903846	0	9	27	0	0	0.205891008
504-016	V03	calm	4	11/10/2011	242	2212	UCD	25.98	12	40	-0.003971667	0	16	64	0	0	-0.907988899
504-016	V03	happy	4	11/10/2011	242	2212	UCD	25.98	12	40	0.006000833	0	16	64	0	0	-0.509496955
504-016	V03	fear	4	11/10/2011	242	2212	UCD	25.98	13	35	0.021426154	0	16	64	0	0	0.10688471
504-016	V03	fear	5	11/10/2011	242	2212	UCD	25.98	13	35	0.003282308	0	25	125	0	0	-0.618126718
504-016	V03	happy	5	11/10/2011	242	2212	UCD	25.98	13	35	0.009636154	0	25	125	0	0	-0.364232866
504-016	V03	calm	5	11/10/2011	242	2212	UCD	25.98	14	30	-0.008017143	0	25	125	0	0	-1.069642406
504-016	V03	calm	6	11/10/2011	242	2212	UCD	25.98	11	45	-0.006411818	0	36	216	0	0	-1.005495093
504-016	V03	happy	6	11/10/2011	242	2212	UCD	25.98	13	35	0.013285385	0	36	216	0	0	-0.218412945
504-016	V03	fear	6	11/10/2011	242	2212	UCD	25.98	17	15	-0.010839412	0	36	216	0	0	-1.182417684
504-016	V03	calm	7	11/10/2011	242	2212	UCD	25.98	12	40	-0.01674	0	49	343	0	0	-1.418199763
504-016	V03	happy	7	11/10/2011	242	2212	UCD	25.98	12	40	0.014168333	0	49	343	0	0	-0.183131154
504-016	V03	fear	7	11/10/2011	242	2212	UCD	25.98	14	30	0.006417857	0	49	343	0	0	-0.492833059
504-016	V03	calm	8	11/10/2011	242	2212	UCD	25.98	12	40	-0.0153725	0	64	512	0	0	-1.363555719
504-016	V03	fear	8	11/10/2011	242	2212	UCD	25.98	13	35	0.020458462	0	64	512	0	0	0.068216626
504-016	V03	happy	8	11/10/2011	242	2212	UCD	25.98	16	20	0.009806875	0	64	512	0	0	-0.357411011
504-016	V03	calm	9	11/10/2011	242	2212	UCD	25.98	13	35	-0.005643846	0	81	729	0	0	-0.974807637
504-016	V03	happy	9	11/10/2011	242	2212	UCD	25.98	14	30	0.008714286	0	81	729	0	0	-0.401069864
504-016	V03	fear	9	11/10/2011	242	2212	UCD	25.98	16	20	0.0033475	0	81	729	0	0	-0.615521706
504-016	V03	happy	10	11/10/2011	242	2212	UCD	25.98	13	35	0.027034615	0	100	1000	0	0	0.330993663
504-016	V03	calm	10	11/10/2011	242	2212	UCD	25.98	14	30	-0.013857857	0	100	1000	0	0	-1.303031975
504-016	V03	fear	10	11/10/2011	242	2212	UCD	25.98	16	20	0.008396875	0	100	1000	0	0	-0.413753317
504-016	V03	calm	11	11/10/2011	242	2212	UCD	25.98	14	30	0.00575	0	121	1331	0	0	-0.519520012
504-016	V03	fear	11	11/10/2011	242	2212	UCD	25.98	16	20	0.0079475	0	121	1331	0	0	-0.431709929
504-016	V03	happy	11	11/10/2011	242	2212	UCD	25.98	16	20	0.020795	0	121	1331	0	0	0.081664376
504-016	V03	calm	12	11/10/2011	242	2212	UCD	25.98	13	35	0.014952308	0	144	1728	0	0	-0.151804232
504-016	V03	fear	12	11/10/2011	242	2212	UCD	25.98	16	20	0.01583	0	144	1728	0	0	-0.116732466
504-016	V03	happy	12	11/10/2011	242	2212	UCD	25.98	16	20	0.024081875	0	144	1728	0	0	0.213004883
504-017	V07	happy	1	2/1/2012	257	2212	UCD	18.82	17	15	-0.029745882	0	1	1	1	0	-1.937902867
504-017	V07	calm	1	2/1/2012	257	2212	UCD	18.82	17	15	-0.019197647	0	1	1	1	0	-1.516405081
504-017	V07	fear	1	2/1/2012	257	2212	UCD	18.82	20	0	-0.031378	0	1	1	1	0	-2.003120804
504-017	V07	calm	2	2/1/2012	257	2212	UCD	18.82	17	15	-0.006847647	0	4	8	1	0	-1.02291042
504-017	V07	happy	2	2/1/2012	257	2212	UCD	18.82	18	10	-0.005567222	0	4	8	1	0	-0.971745812
504-017	V07	fear	2	2/1/2012	257	2212	UCD	18.82	19	5	-0.021167368	0	4	8	1	0	-1.595113324
504-017	V07	happy	3	2/1/2012	257	2212	UCD	18.82	16	20	-0.002741875	0	9	27	1	0	-0.85884754
504-017	V07	calm	3	2/1/2012	257	2212	UCD	18.82	18	10	0.017101111	0	9	27	1	0	-0.065940037
504-017	V07	fear	3	2/1/2012	257	2212	UCD	18.82	19	5	0.007947895	0	9	27	1	0	-0.431694145
504-017	V07	calm	4	2/1/2012	257	2212	UCD	18.82	9	55	-0.009527778	0	16	64	1	0	-1.130005994
504-017	V07	happy	4	2/1/2012	257	2212	UCD	18.82	12	40	-0.015156667	0	16	64	1	0	-1.35493123
504-017	V07	fear	4	2/1/2012	257	2212	UCD	18.82	15	25	0.040266	0	16	64	1	0	0.859707659
504-017	V07	calm	5	2/1/2012	257	2212	UCD	18.82	9	55	-0.009324444	0	25	125	1	0	-1.121880954
504-017	V07	happy	5	2/1/2012	257	2212	UCD	18.82	11	45	-0.017662727	0	25	125	1	0	-1.455071087
504-017	V07	fear	5	2/1/2012	257	2212	UCD	18.82	13	35	0.058280769	0	25	125	1	0	1.579561289
504-017	V07	calm	6	2/1/2012	257	2212	UCD	18.82	6	70	-0.021988333	1	36	216	1	0	-1.627918332
504-017	V07	happy	6	2/1/2012	257	2212	UCD	18.82	11	45	-0.000630909	0	36	216	1	0	-0.774495277
504-017	V07	fear	6	2/1/2012	257	2212	UCD	18.82	12	40	0.044074167	0	36	216	1	0	1.011878516
504-017	V07	calm	7	2/1/2012	257	2212	UCD	18.82	7	65	-0.008174286	0	49	343	1	0	-1.075921696
504-017	V07	happy	7	2/1/2012	257	2212	UCD	18.82	12	40	0.034021667	0	49	343	1	0	0.610189846
504-017	V07	fear	7	2/1/2012	257	2212	UCD	18.82	13	35	0.060359231	0	49	343	1	0	1.662614723
504-017	V07	happy	8	2/1/2012	257	2212	UCD	18.82	9	55	0.017964444	0	64	512	1	0	-0.031442043
504-017	V07	calm	8	2/1/2012	257	2212	UCD	18.82	10	50	-0.004067	0	64	512	1	0	-0.911798319
504-017	V07	fear	8	2/1/2012	257	2212	UCD	18.82	11	45	0.043358182	0	64	512	1	0	0.983268413
504-017	V07	happy	9	2/1/2012	257	2212	UCD	18.82	9	55	0.039508889	0	81	729	1	0	0.829454199
504-017	V07	calm	9	2/1/2012	257	2212	UCD	18.82	11	45	0.047931818	0	81	729	1	0	1.166026709
504-017	V07	fear	9	2/1/2012	257	2212	UCD	18.82	15	25	0.041462667	0	81	729	1	0	0.907525374
504-017	V07	happy	10	2/1/2012	257	2212	UCD	18.82	8	60	0.0281375	0	100	1000	1	0	0.375063935
504-017	V07	calm	10	2/1/2012	257	2212	UCD	18.82	10	50	0.060959	0	100	1000	1	0	1.686580941
504-017	V07	fear	10	2/1/2012	257	2212	UCD	18.82	13	35	0.021081538	0	100	1000	1	0	0.093114171
504-017	V07	happy	11	2/1/2012	257	2212	UCD	18.82	8	60	0.02161375	0	121	1331	1	0	0.114380874
504-017	V07	calm	11	2/1/2012	257	2212	UCD	18.82	8	60	0.04893375	0	121	1331	1	0	1.206062992
504-017	V07	fear	11	2/1/2012	257	2212	UCD	18.82	14	30	0.019576429	0	121	1331	1	0	0.032971397
504-017	V07	happy	12	2/1/2012	257	2212	UCD	18.82	10	50	-0.215314	0	144	1728	1	0	-9.353034493
504-017	V07	fear	12	2/1/2012	257	2212	UCD	18.82	15	25	0.038972667	0	144	1728	1	0	0.80802726
504-017	V07	calm	12	2/1/2012	257	2212	UCD	18.82	16	20	-0.299488125	0	144	1728	1	0	-12.71655525
504-017	V03	happy	1	11/9/2011	240	2212	UCD	18.59	6	70	0.029195	1	1	1	0	0	0.417320664
504-017	V03	fear	1	11/9/2011	240	2212	UCD	18.59	10	50	-0.008255	0	1	1	0	0	-1.079146954
504-017	V03	calm	1	11/9/2011	240	2212	UCD	18.59	10	50	0.005644	0	1	1	0	0	-0.523755674
504-017	V03	happy	2	11/9/2011	240	2212	UCD	18.59	7	65	0.021501429	0	4	8	0	0	0.10989263
504-017	V03	calm	2	11/9/2011	240	2212	UCD	18.59	10	50	0.049274	0	4	8	0	0	1.219659069
504-017	V03	fear	2	11/9/2011	240	2212	UCD	18.59	12	40	0.003596667	0	4	8	0	0	-0.605565221
504-017	V03	calm	3	11/9/2011	240	2212	UCD	18.59	9	55	0.038892222	0	9	27	0	0	0.804812752
504-017	V03	fear	3	11/9/2011	240	2212	UCD	18.59	10	50	-0.017061	0	9	27	0	0	-1.431026629
504-017	V03	happy	3	11/9/2011	240	2212	UCD	18.59	10	50	0.015976	0	9	27	0	0	-0.11089844
504-017	V03	happy	4	11/9/2011	240	2212	UCD	18.59	4	80	0.059035	1	16	64	0	0	1.609699668
504-017	V03	fear	4	11/9/2011	240	2212	UCD	18.59	6	70	-0.02254	1	16	64	0	0	-1.649962438
504-017	V03	calm	4	11/9/2011	240	2212	UCD	18.59	7	65	0.027912857	0	16	64	0	0	0.366087407
504-017	V03	calm	5	11/9/2011	240	2212	UCD	18.59	2	90	0.0532	1	25	125	0	0	1.376538425
504-017	V03	fear	5	11/9/2011	240	2212	UCD	18.59	5	75	-0.010152	1	25	125	0	0	-1.154949332
504-017	V03	happy	5	11/9/2011	240	2212	UCD	18.59	6	70	-0.005646667	1	25	125	0	0	-0.974920362
504-017	V03	calm	6	11/9/2011	240	2212	UCD	18.59	3	85	0.063023333	1	36	216	0	0	1.769069793
504-017	V03	fear	6	11/9/2011	240	2212	UCD	18.59	6	70	-0.039846667	1	36	216	0	0	-2.341520963
504-017	V03	happy	6	11/9/2011	240	2212	UCD	18.59	7	65	0.012101429	0	36	216	0	0	-0.26572274
504-017	V03	calm	7	11/9/2011	240	2212	UCD	18.59	5	75	0.093164	1	49	343	0	0	2.973463174
504-017	V03	fear	7	11/9/2011	240	2212	UCD	18.59	6	70	0.009928333	1	49	343	0	0	-0.352557661
504-017	V03	happy	7	11/9/2011	240	2212	UCD	18.59	6	70	0.044915	1	49	343	0	0	1.045477431
504-017	V03	calm	8	11/9/2011	240	2212	UCD	18.59	4	80	-0.0282675	1	64	512	0	0	-1.87882808
504-017	V03	happy	8	11/9/2011	240	2212	UCD	18.59	5	75	0.021846	1	64	512	0	0	0.123661371
504-017	V03	fear	8	11/9/2011	240	2212	UCD	18.59	6	70	0.025763333	1	64	512	0	0	0.280194401
504-017	V03	fear	9	11/9/2011	240	2212	UCD	18.59	3	85	0.06386	1	81	729	0	0	1.802502238
504-017	V03	happy	9	11/9/2011	240	2212	UCD	18.59	5	75	-0.03822	1	81	729	0	0	-2.276520843
504-017	V03	calm	9	11/9/2011	240	2212	UCD	18.59	5	75	0.023394	1	81	729	0	0	0.18551803
504-017	V03	happy	10	11/9/2011	240	2212	UCD	18.59	4	80	-0.0465575	1	100	1000	0	0	-2.609679688
504-017	V03	calm	10	11/9/2011	240	2212	UCD	18.59	4	80	-0.0255725	1	100	1000	0	0	-1.771138354
504-017	V03	fear	10	11/9/2011	240	2212	UCD	18.59	4	80	0.0536225	1	100	1000	0	0	1.393421137
504-017	V03	happy	11	11/9/2011	240	2212	UCD	18.59	3	85	-0.050706667	1	121	1331	0	0	-2.775476592
504-017	V03	calm	11	11/9/2011	240	2212	UCD	18.59	4	80	-0.0871075	1	121	1331	0	0	-4.230020459
504-017	V03	fear	11	11/9/2011	240	2212	UCD	18.59	4	80	-0.011225	1	121	1331	0	0	-1.197825427
504-017	V03	happy	12	11/9/2011	240	2212	UCD	18.59	8	60	-0.50419125	0	144	1728	0	0	-20.89630418
504-017	V03	fear	12	11/9/2011	240	2212	UCD	18.59	9	55	-0.29128	0	144	1728	0	0	-12.38856611
504-017	V03	calm	12	11/9/2011	240	2212	UCD	18.59	11	45	-0.581321818	0	144	1728	0	0	-23.97837087
504-018	V07	calm	1	7/2/2012	292	2212	UCD	34.02	19	5	-0.001345789	0	1	1	1	0	-0.803061225
504-018	V07	fear	1	7/2/2012	292	2212	UCD	34.02	19	5	0.001400526	0	1	1	1	0	-0.693320999
504-018	V07	happy	1	7/2/2012	292	2212	UCD	34.02	20	0	-0.000357	0	1	1	1	0	-0.763550125
504-018	V07	calm	2	7/2/2012	292	2212	UCD	34.02	19	5	0.006153158	0	4	8	1	0	-0.503410188
504-018	V07	fear	2	7/2/2012	292	2212	UCD	34.02	19	5	0.008967895	0	4	8	1	0	-0.390935882
504-018	V07	happy	2	7/2/2012	292	2212	UCD	34.02	20	0	0.0152675	0	4	8	1	0	-0.13920945
504-018	V07	calm	3	7/2/2012	292	2212	UCD	34.02	19	5	0.007527368	0	9	27	1	0	-0.448498018
504-018	V07	happy	3	7/2/2012	292	2212	UCD	34.02	19	5	0.01405	0	9	27	1	0	-0.187859632
504-018	V07	fear	3	7/2/2012	292	2212	UCD	34.02	19	5	0.014082632	0	9	27	1	0	-0.186555687
504-018	V07	calm	4	7/2/2012	292	2212	UCD	34.02	19	5	0.009466316	0	16	64	1	0	-0.371019436
504-018	V07	fear	4	7/2/2012	292	2212	UCD	34.02	19	5	0.011286842	0	16	64	1	0	-0.298272889
504-018	V07	happy	4	7/2/2012	292	2212	UCD	34.02	19	5	0.013821053	0	16	64	1	0	-0.197008144
504-018	V07	fear	5	7/2/2012	292	2212	UCD	34.02	19	5	0.000273684	0	25	125	1	0	-0.738348571
504-018	V07	calm	5	7/2/2012	292	2212	UCD	34.02	19	5	0.001383684	0	25	125	1	0	-0.69399399
504-018	V07	happy	5	7/2/2012	292	2212	UCD	34.02	19	5	0.008302105	0	25	125	1	0	-0.417540239
504-018	V07	fear	6	7/2/2012	292	2212	UCD	34.02	18	10	-0.002197778	0	36	216	1	0	-0.837105924
504-018	V07	calm	6	7/2/2012	292	2212	UCD	34.02	19	5	0.002928421	0	36	216	1	0	-0.632267718
504-018	V07	happy	6	7/2/2012	292	2212	UCD	34.02	19	5	0.007180526	0	36	216	1	0	-0.462357506
504-018	V07	fear	7	7/2/2012	292	2212	UCD	34.02	18	10	0.005118889	0	49	343	1	0	-0.544738628
504-018	V07	happy	7	7/2/2012	292	2212	UCD	34.02	18	10	0.010437778	0	49	343	1	0	-0.332200706
504-018	V07	calm	7	7/2/2012	292	2212	UCD	34.02	19	5	0.012372632	0	49	343	1	0	-0.254885717
504-018	V07	fear	8	7/2/2012	292	2212	UCD	34.02	18	10	0.008107778	0	64	512	1	0	-0.425305367
504-018	V07	calm	8	7/2/2012	292	2212	UCD	34.02	18	10	0.011003333	0	64	512	1	0	-0.309601648
504-018	V07	happy	8	7/2/2012	292	2212	UCD	34.02	19	5	0.001534211	0	64	512	1	0	-0.687979069
504-018	V07	happy	9	7/2/2012	292	2212	UCD	34.02	18	10	-0.002100556	0	81	729	1	0	-0.833221022
504-018	V07	fear	9	7/2/2012	292	2212	UCD	34.02	19	5	0.008778421	0	81	729	1	0	-0.398507089
504-018	V07	calm	9	7/2/2012	292	2212	UCD	34.02	19	5	0.010468947	0	81	729	1	0	-0.330955222
504-018	V07	happy	10	7/2/2012	292	2212	UCD	34.02	18	10	-0.004898333	0	100	1000	1	0	-0.945017622
504-018	V07	fear	10	7/2/2012	292	2212	UCD	34.02	19	5	0.008168947	0	100	1000	1	0	-0.42286111
504-018	V07	calm	10	7/2/2012	292	2212	UCD	34.02	19	5	0.008766316	0	100	1000	1	0	-0.398990793
504-018	V07	happy	11	7/2/2012	292	2212	UCD	34.02	18	10	-0.004077778	0	121	1331	1	0	-0.912228998
504-018	V07	calm	11	7/2/2012	292	2212	UCD	34.02	18	10	0.009801111	0	121	1331	1	0	-0.357641335
504-018	V07	fear	11	7/2/2012	292	2212	UCD	34.02	19	5	0.012293158	0	121	1331	1	0	-0.258061425
504-018	V07	happy	12	7/2/2012	292	2212	UCD	34.02	18	10	0.001779444	0	144	1728	1	0	-0.678179784
504-018	V07	fear	12	7/2/2012	292	2212	UCD	34.02	19	5	0.005733158	0	144	1728	1	0	-0.520193002
504-018	V07	calm	12	7/2/2012	292	2212	UCD	34.02	19	5	0.017135789	0	144	1728	1	0	-0.064554336
504-018	V03	calm	1	4/9/2012	276	2212	UCD	33.79	16	20	-0.014245	0	1	1	0	0	-1.318501854
504-018	V03	happy	1	4/9/2012	276	2212	UCD	33.79	18	10	-0.037309444	0	1	1	0	0	-2.240135861
504-018	V03	fear	1	4/9/2012	276	2212	UCD	33.79	18	10	-0.018132778	0	1	1	0	0	-1.473853894
504-018	V03	calm	2	4/9/2012	276	2212	UCD	33.79	16	20	0.02091125	0	4	8	0	0	0.086309619
504-018	V03	fear	2	4/9/2012	276	2212	UCD	33.79	18	10	-0.016505556	0	4	8	0	0	-1.408831596
504-018	V03	happy	2	4/9/2012	276	2212	UCD	33.79	19	5	-0.025064211	0	4	8	0	0	-1.750827593
504-018	V03	calm	3	4/9/2012	276	2212	UCD	33.79	16	20	0.029479375	0	9	27	0	0	0.428684028
504-018	V03	fear	3	4/9/2012	276	2212	UCD	33.79	19	5	0.004733684	0	9	27	0	0	-0.560131066
504-018	V03	happy	3	4/9/2012	276	2212	UCD	33.79	20	0	-0.0008765	0	9	27	0	0	-0.784308868
504-018	V03	fear	4	4/9/2012	276	2212	UCD	33.79	18	10	-0.000724444	0	16	64	0	0	-0.77823285
504-018	V03	calm	4	4/9/2012	276	2212	UCD	33.79	18	10	0.039285	0	16	64	0	0	0.8205078
504-018	V03	happy	4	4/9/2012	276	2212	UCD	33.79	20	0	0.0171675	0	16	64	0	0	-0.063287194
504-018	V03	calm	5	4/9/2012	276	2212	UCD	33.79	18	10	0.028388889	0	25	125	0	0	0.385109208
504-018	V03	fear	5	4/9/2012	276	2212	UCD	33.79	19	5	0.008078421	0	25	125	0	0	-0.426478446
504-018	V03	happy	5	4/9/2012	276	2212	UCD	33.79	20	0	0.0043425	0	25	125	0	0	-0.575762419
504-018	V03	calm	6	4/9/2012	276	2212	UCD	33.79	18	10	0.013676667	0	36	216	0	0	-0.202777676
504-018	V03	fear	6	4/9/2012	276	2212	UCD	33.79	19	5	0.007897368	0	36	216	0	0	-0.433713158
504-018	V03	happy	6	4/9/2012	276	2212	UCD	33.79	20	0	0.007003	0	36	216	0	0	-0.469451282
504-018	V03	calm	7	4/9/2012	276	2212	UCD	33.79	17	15	0.003351176	0	49	343	0	0	-0.615374816
504-018	V03	fear	7	4/9/2012	276	2212	UCD	33.79	19	5	0.014823684	0	49	343	0	0	-0.156943929
504-018	V03	happy	7	4/9/2012	276	2212	UCD	33.79	20	0	0.0250105	0	49	343	0	0	0.250111885
504-018	V03	calm	8	4/9/2012	276	2212	UCD	33.79	17	15	-0.000221176	0	64	512	0	0	-0.758122722
504-018	V03	fear	8	4/9/2012	276	2212	UCD	33.79	19	5	0.022776316	0	64	512	0	0	0.160835944
504-018	V03	happy	8	4/9/2012	276	2212	UCD	33.79	19	5	0.032838421	0	64	512	0	0	0.562908422
504-018	V03	calm	9	4/9/2012	276	2212	UCD	33.79	17	15	0.003473529	0	81	729	0	0	-0.610485703
504-018	V03	fear	9	4/9/2012	276	2212	UCD	33.79	20	0	0.0067155	0	81	729	0	0	-0.480939518
504-018	V03	happy	9	4/9/2012	276	2212	UCD	33.79	20	0	0.042315	0	81	729	0	0	0.941583818
504-018	V03	calm	10	4/9/2012	276	2212	UCD	33.79	17	15	0.015682353	0	100	1000	0	0	-0.122632305
504-018	V03	fear	10	4/9/2012	276	2212	UCD	33.79	20	0	-0.0012175	0	100	1000	0	0	-0.797934915
504-018	V03	happy	10	4/9/2012	276	2212	UCD	33.79	20	0	0.03954	0	100	1000	0	0	0.830697366
504-018	V03	calm	11	4/9/2012	276	2212	UCD	33.79	18	10	0.029660556	0	121	1331	0	0	0.435923854
504-018	V03	fear	11	4/9/2012	276	2212	UCD	33.79	19	5	0.006182632	0	121	1331	0	0	-0.502232434
504-018	V03	happy	11	4/9/2012	276	2212	UCD	33.79	19	5	0.042254211	0	121	1331	0	0	0.939154746
504-018	V03	happy	12	4/9/2012	276	2212	UCD	33.79	19	5	-0.026415263	0	144	1728	0	0	-1.80481439
504-018	V03	fear	12	4/9/2012	276	2212	UCD	33.79	19	5	0.003638421	0	144	1728	0	0	-0.60389677
504-018	V03	calm	12	4/9/2012	276	2212	UCD	33.79	19	5	0.032246842	0	144	1728	0	0	0.539269468
504-019	V07	calm	1	3/9/2012	273	2212	UCD	21.12	12	40	-0.006904167	0	1	1	1	0	-1.025168907
504-019	V07	fear	1	3/9/2012	273	2212	UCD	21.12	12	40	0.023110833	0	1	1	1	0	0.174202936
504-019	V07	happy	1	3/9/2012	273	2212	UCD	21.12	14	30	0.014558571	0	1	1	1	0	-0.167537601
504-019	V07	calm	2	3/9/2012	273	2212	UCD	21.12	13	35	0.00055	0	4	8	1	0	-0.727307237
504-019	V07	happy	2	3/9/2012	273	2212	UCD	21.12	15	25	0.024694	0	4	8	1	0	0.237464836
504-019	V07	fear	2	3/9/2012	273	2212	UCD	21.12	17	15	0.018000588	0	4	8	1	0	-0.029997762
504-019	V07	fear	3	3/9/2012	273	2212	UCD	21.12	12	40	0.024005	0	9	27	1	0	0.209933029
504-019	V07	happy	3	3/9/2012	273	2212	UCD	21.12	14	30	0.032413571	0	9	27	1	0	0.545931806
504-019	V07	calm	3	3/9/2012	273	2212	UCD	21.12	15	25	0.014868667	0	9	27	1	0	-0.15514645
504-019	V07	fear	4	3/9/2012	273	2212	UCD	21.12	12	40	0.015456667	0	16	64	1	0	-0.13165051
504-019	V07	happy	4	3/9/2012	273	2212	UCD	21.12	13	35	0.010877692	0	16	64	1	0	-0.314622147
504-019	V07	calm	4	3/9/2012	273	2212	UCD	21.12	15	25	-0.000726667	0	16	64	1	0	-0.778321679
504-019	V07	fear	5	3/9/2012	273	2212	UCD	21.12	9	55	0.007181111	0	25	125	1	0	-0.46233413
504-019	V07	happy	5	3/9/2012	273	2212	UCD	21.12	11	45	0.016206364	0	25	125	1	0	-0.101693306
504-019	V07	calm	5	3/9/2012	273	2212	UCD	21.12	13	35	-0.011083846	0	25	125	1	0	-1.192185043
504-019	V07	fear	6	3/9/2012	273	2212	UCD	21.12	11	45	-0.003004545	0	36	216	1	0	-0.869343592
504-019	V07	calm	6	3/9/2012	273	2212	UCD	21.12	14	30	-0.019855	0	36	216	1	0	-1.542672304
504-019	V07	happy	6	3/9/2012	273	2212	UCD	21.12	14	30	0.011923571	0	36	216	1	0	-0.272829782
504-019	V07	calm	7	3/9/2012	273	2212	UCD	21.12	10	50	-0.010731	0	49	343	1	0	-1.17808564
504-019	V07	fear	7	3/9/2012	273	2212	UCD	21.12	14	30	0.007082857	0	49	343	1	0	-0.466260269
504-019	V07	happy	7	3/9/2012	273	2212	UCD	21.12	14	30	0.014672857	0	49	343	1	0	-0.162970838
504-019	V07	calm	8	3/9/2012	273	2212	UCD	21.12	10	50	0.011021	0	64	512	1	0	-0.308895691
504-019	V07	fear	8	3/9/2012	273	2212	UCD	21.12	14	30	0.017588571	0	64	512	1	0	-0.046461583
504-019	V07	happy	8	3/9/2012	273	2212	UCD	21.12	17	15	0.013002353	0	64	512	1	0	-0.229722644
504-019	V07	calm	9	3/9/2012	273	2212	UCD	21.12	9	55	0.002512222	0	81	729	1	0	-0.648898648
504-019	V07	fear	9	3/9/2012	273	2212	UCD	21.12	12	40	0.0211375	0	81	729	1	0	0.095350361
504-019	V07	happy	9	3/9/2012	273	2212	UCD	21.12	14	30	0.013657143	0	81	729	1	0	-0.203557837
504-019	V07	calm	10	3/9/2012	273	2212	UCD	21.12	10	50	-0.001115	0	100	1000	1	0	-0.793839109
504-019	V07	happy	10	3/9/2012	273	2212	UCD	21.12	12	40	0.029188333	0	100	1000	1	0	0.417054256
504-019	V07	fear	10	3/9/2012	273	2212	UCD	21.12	13	35	0.029046154	0	100	1000	1	0	0.411372914
504-019	V07	calm	11	3/9/2012	273	2212	UCD	21.12	10	50	0.000245	0	121	1331	1	0	-0.739494757
504-019	V07	happy	11	3/9/2012	273	2212	UCD	21.12	12	40	0.032906667	0	121	1331	1	0	0.565635469
504-019	V07	fear	11	3/9/2012	273	2212	UCD	21.12	16	20	0.025980625	0	121	1331	1	0	0.28887719
504-019	V07	calm	12	3/9/2012	273	2212	UCD	21.12	11	45	-0.006500909	0	144	1728	1	0	-1.009055088
504-019	V07	happy	12	3/9/2012	273	2212	UCD	21.12	15	25	-0.063527333	0	144	1728	1	0	-3.287778635
504-019	V07	fear	12	3/9/2012	273	2212	UCD	21.12	16	20	0.022709375	0	144	1728	1	0	0.158161043
504-019	V03	happy	1	12/16/2011	250	2212	UCD	20.89	6	70	-0.018711667	1	1	1	0	0	-1.496985767
504-019	V03	calm	1	12/16/2011	250	2212	UCD	20.89	9	55	0.002357778	0	1	1	0	0	-0.655070088
504-019	V03	fear	1	12/16/2011	250	2212	UCD	20.89	11	45	-0.018452727	0	1	1	0	0	-1.486638762
504-019	V03	happy	2	12/16/2011	250	2212	UCD	20.89	7	65	-0.016917143	0	4	8	0	0	-1.425278235
504-019	V03	calm	2	12/16/2011	250	2212	UCD	20.89	10	50	0.019159	0	4	8	0	0	0.016291318
504-019	V03	fear	2	12/16/2011	250	2212	UCD	20.89	11	45	0.001896364	0	4	8	0	0	-0.673507768
504-019	V03	happy	3	12/16/2011	250	2212	UCD	20.89	10	50	0.003257	0	9	27	0	0	-0.619138003
504-019	V03	calm	3	12/16/2011	250	2212	UCD	20.89	10	50	0.020822	0	9	27	0	0	0.082743271
504-019	V03	fear	3	12/16/2011	250	2212	UCD	20.89	12	40	0.005630833	0	9	27	0	0	-0.524281815
504-019	V03	happy	4	12/16/2011	250	2212	UCD	20.89	9	55	-0.008488889	0	16	64	0	0	-1.088492943
504-019	V03	fear	4	12/16/2011	250	2212	UCD	20.89	11	45	-0.000435455	0	16	64	0	0	-0.766685114
504-019	V03	calm	4	12/16/2011	250	2212	UCD	20.89	11	45	0.009485455	0	16	64	0	0	-0.370254659
504-019	V03	happy	5	12/16/2011	250	2212	UCD	20.89	8	60	-0.02169	0	25	125	0	0	-1.615997219
504-019	V03	fear	5	12/16/2011	250	2212	UCD	20.89	11	45	0.002853636	0	25	125	0	0	-0.635256058
504-019	V03	calm	5	12/16/2011	250	2212	UCD	20.89	12	40	-0.002590833	0	25	125	0	0	-0.85281204
504-019	V03	fear	6	12/16/2011	250	2212	UCD	20.89	10	50	0.005286	0	36	216	0	0	-0.538061026
504-019	V03	happy	6	12/16/2011	250	2212	UCD	20.89	11	45	-0.018205455	0	36	216	0	0	-1.476758
504-019	V03	calm	6	12/16/2011	250	2212	UCD	20.89	14	30	-0.000382143	0	36	216	0	0	-0.764554816
504-019	V03	happy	7	12/16/2011	250	2212	UCD	20.89	11	45	-0.006349091	0	49	343	0	0	-1.00298858
504-019	V03	fear	7	12/16/2011	250	2212	UCD	20.89	11	45	-0.001392727	0	49	343	0	0	-0.804936825
504-019	V03	calm	7	12/16/2011	250	2212	UCD	20.89	15	25	0.004367333	0	49	343	0	0	-0.574770115
504-019	V03	happy	8	12/16/2011	250	2212	UCD	20.89	12	40	0.000579167	0	64	512	0	0	-0.726141751
504-019	V03	fear	8	12/16/2011	250	2212	UCD	20.89	12	40	0.0126025	0	64	512	0	0	-0.245700403
504-019	V03	calm	8	12/16/2011	250	2212	UCD	20.89	14	30	0.006737857	0	64	512	0	0	-0.480046153
504-019	V03	happy	9	12/16/2011	250	2212	UCD	20.89	9	55	0.012677778	0	81	729	0	0	-0.242692363
504-019	V03	fear	9	12/16/2011	250	2212	UCD	20.89	12	40	0.00768	0	81	729	0	0	-0.442398983
504-019	V03	calm	9	12/16/2011	250	2212	UCD	20.89	14	30	0.007345	0	81	729	0	0	-0.455785276
504-019	V03	happy	10	12/16/2011	250	2212	UCD	20.89	7	65	0.008202857	0	100	1000	0	0	-0.421506098
504-019	V03	fear	10	12/16/2011	250	2212	UCD	20.89	12	40	0.003748333	0	100	1000	0	0	-0.599504787
504-019	V03	calm	10	12/16/2011	250	2212	UCD	20.89	14	30	0.010898571	0	100	1000	0	0	-0.313787841
504-019	V03	happy	11	12/16/2011	250	2212	UCD	20.89	5	75	0.011346	1	121	1331	0	0	-0.295908989
504-019	V03	fear	11	12/16/2011	250	2212	UCD	20.89	13	35	0.002953077	0	121	1331	0	0	-0.631282487
504-019	V03	calm	11	12/16/2011	250	2212	UCD	20.89	14	30	0.019774286	0	121	1331	0	0	0.040877581
504-019	V03	happy	12	12/16/2011	250	2212	UCD	20.89	8	60	-0.15823375	0	144	1728	0	0	-7.072160108
504-019	V03	fear	12	12/16/2011	250	2212	UCD	20.89	14	30	-0.087184286	0	144	1728	0	0	-4.233088757
504-019	V03	calm	12	12/16/2011	250	2212	UCD	20.89	15	25	-0.075998667	0	144	1728	0	0	-3.786121691
504-020	V03	calm	1	3/12/2012	274	2212	UCD	38.29	1	95	-0.04045	1	1	1	0	1	-2.365629595
504-020	V03	happy	1	3/12/2012	274	2212	UCD	38.29	1	95	-0.01342	1	1	1	0	1	-1.285535612
504-020	V03	fear	1	3/12/2012	274	2212	UCD	38.29	2	90	0.00421	1	1	1	0	1	-0.581056998
504-020	V03	calm	2	3/12/2012	274	2212	UCD	38.29	1	95	-0.00297	1	4	8	0	1	-0.867963206
504-020	V03	happy	2	3/12/2012	274	2212	UCD	38.29	1	95	0.03157	1	4	8	0	1	0.512223483
504-020	V03	fear	2	3/12/2012	274	2212	UCD	38.29	2	90	0.0247	1	4	8	0	1	0.237704591
504-020	V03	happy	3	3/12/2012	274	2212	UCD	38.29	1	95	0.03544	1	9	27	0	1	0.66686513
504-020	V03	calm	3	3/12/2012	274	2212	UCD	38.29	1	95	0.04313	1	9	27	0	1	0.97415047
504-020	V03	fear	3	3/12/2012	274	2212	UCD	38.29	4	80	0.02536	1	9	27	0	1	0.264077585
504-020	V03	calm	4	3/12/2012	274	2212	UCD	38.29	1	95	-0.06547	1	16	64	0	1	-3.365405824
504-020	V03	happy	4	3/12/2012	274	2212	UCD	38.29	1	95	0.01386	1	16	64	0	1	-0.195451857
504-020	V03	fear	4	3/12/2012	274	2212	UCD	38.29	3	85	0.016303333	1	16	64	0	1	-0.097818514
504-020	V03	happy	5	3/12/2012	274	2212	UCD	38.29	1	95	0.0218	1	25	125	0	1	0.121823253
504-020	V03	fear	5	3/12/2012	274	2212	UCD	38.29	2	90	-0.01245	1	25	125	0	1	-1.246775302
504-020	V03	happy	6	3/12/2012	274	2212	UCD	38.29	1	95	0.02833	1	36	216	0	1	0.382756058
504-020	V03	fear	6	3/12/2012	274	2212	UCD	38.29	2	90	-0.014945	1	36	216	0	1	-1.346473211
504-020	V03	happy	7	3/12/2012	274	2212	UCD	38.29	1	95	0.0256	1	49	343	0	1	0.273667764
504-020	V03	fear	7	3/12/2012	274	2212	UCD	38.29	3	85	-0.004223333	1	49	343	0	1	-0.918045242
504-020	V03	happy	8	3/12/2012	274	2212	UCD	38.29	1	95	0.0005	1	64	512	0	1	-0.729305191
504-020	V03	fear	8	3/12/2012	274	2212	UCD	38.29	2	90	0.01355	1	64	512	0	1	-0.207839173
504-020	V03	happy	9	3/12/2012	274	2212	UCD	38.29	1	95	0.0159	1	81	729	0	1	-0.11393533
504-020	V03	fear	9	3/12/2012	274	2212	UCD	38.29	2	90	-0.020735	1	81	729	0	1	-1.577836296
504-020	V03	happy	10	3/12/2012	274	2212	UCD	38.29	1	95	-0.00979	1	100	1000	0	1	-1.140484144
504-020	V03	fear	10	3/12/2012	274	2212	UCD	38.29	2	90	0.003	1	100	1000	0	1	-0.629407487
504-020	V03	happy	11	3/12/2012	274	2212	UCD	38.29	1	95	-0.28714	1	121	1331	0	1	-12.22313551
504-020	V03	fear	11	3/12/2012	274	2212	UCD	38.29	3	85	-0.020586667	1	121	1331	0	1	-1.571909045
504-020	V03	calm	12	3/12/2012	274	2212	UCD	38.29	1	95	-1.3297	1	144	1728	0	1	-53.88287594
504-020	V03	fear	12	3/12/2012	274	2212	UCD	38.29	3	85	-0.0278	1	144	1728	0	1	-1.860147209
504-020	V07	happy	1	6/11/2012	286	2212	UCD	38.54	4	80	0.00491	1	1	1	1	1	-0.55308564
504-020	V07	fear	1	6/11/2012	286	2212	UCD	38.54	5	75	-0.000686	1	1	1	1	1	-0.776696663
504-020	V07	calm	1	6/11/2012	286	2212	UCD	38.54	11	45	-0.001595455	0	1	1	1	1	-0.813037649
504-020	V07	fear	2	6/11/2012	286	2212	UCD	38.54	7	65	0.001144286	0	4	8	1	1	-0.703560114
504-020	V07	happy	2	6/11/2012	286	2212	UCD	38.54	8	60	-0.00585	0	4	8	1	1	-0.983045362
504-020	V07	calm	2	6/11/2012	286	2212	UCD	38.54	10	50	0.003448	0	4	8	1	1	-0.611505818
504-020	V07	happy	3	6/11/2012	286	2212	UCD	38.54	7	65	-0.012658571	0	9	27	1	1	-1.255109608
504-020	V07	fear	3	6/11/2012	286	2212	UCD	38.54	7	65	-0.011188571	0	9	27	1	1	-1.196369757
504-020	V07	calm	3	6/11/2012	286	2212	UCD	38.54	10	50	-0.017849	0	9	27	1	1	-1.462514385
504-020	V07	fear	4	6/11/2012	286	2212	UCD	38.54	4	80	0.0131575	1	16	64	1	1	-0.223523112
504-020	V07	happy	4	6/11/2012	286	2212	UCD	38.54	5	75	-0.004808	1	16	64	1	1	-0.941407998
504-020	V07	calm	4	6/11/2012	286	2212	UCD	38.54	9	55	-0.010762222	0	16	64	1	1	-1.179333243
504-020	V07	happy	5	6/11/2012	286	2212	UCD	38.54	5	75	-0.003964	1	25	125	1	1	-0.907682533
504-020	V07	fear	5	6/11/2012	286	2212	UCD	38.54	8	60	0.04321	0	25	125	1	1	0.977347197
504-020	V07	calm	5	6/11/2012	286	2212	UCD	38.54	9	55	0.003932222	0	25	125	1	1	-0.592156751
504-020	V07	happy	6	6/11/2012	286	2212	UCD	38.54	3	85	0.00355	1	36	216	1	1	-0.607429992
504-020	V07	fear	6	6/11/2012	286	2212	UCD	38.54	5	75	0.003286	1	36	216	1	1	-0.617979189
504-020	V07	calm	6	6/11/2012	286	2212	UCD	38.54	9	55	-0.020076667	0	36	216	1	1	-1.551529913
504-020	V07	happy	7	6/11/2012	286	2212	UCD	38.54	3	85	-0.000383333	1	49	343	1	1	-0.764602367
504-020	V07	fear	7	6/11/2012	286	2212	UCD	38.54	5	75	0.006418	1	49	343	1	1	-0.492827345
504-020	V07	calm	7	6/11/2012	286	2212	UCD	38.54	9	55	-0.001768889	0	49	343	1	1	-0.819967913
504-020	V07	happy	8	6/11/2012	286	2212	UCD	38.54	3	85	-0.007076667	1	64	512	1	1	-1.032061849
504-020	V07	fear	8	6/11/2012	286	2212	UCD	38.54	4	80	-0.014355	1	64	512	1	1	-1.322897353
504-020	V07	calm	8	6/11/2012	286	2212	UCD	38.54	9	55	-0.020616667	0	64	512	1	1	-1.573107818
504-020	V07	happy	9	6/11/2012	286	2212	UCD	38.54	3	85	0.00622	1	81	729	1	1	-0.500739243
504-020	V07	fear	9	6/11/2012	286	2212	UCD	38.54	4	80	0.000435	1	81	729	1	1	-0.731902532
504-020	V07	calm	9	6/11/2012	286	2212	UCD	38.54	9	55	-0.013405556	0	81	729	1	1	-1.284958443
504-020	V07	fear	10	6/11/2012	286	2212	UCD	38.54	4	80	0.00535	1	100	1000	1	1	-0.535503644
504-020	V07	happy	10	6/11/2012	286	2212	UCD	38.54	4	80	0.0333575	1	100	1000	1	1	0.583650342
504-020	V07	calm	10	6/11/2012	286	2212	UCD	38.54	8	60	-0.0133325	0	100	1000	1	1	-1.282039192
504-020	V07	happy	11	6/11/2012	286	2212	UCD	38.54	2	90	-0.00269	1	121	1331	1	1	-0.856774663
504-020	V07	fear	11	6/11/2012	286	2212	UCD	38.54	5	75	0.00098	1	121	1331	1	1	-0.710124832
504-020	V07	calm	11	6/11/2012	286	2212	UCD	38.54	8	60	-0.03799375	0	121	1331	1	1	-2.2674801
504-020	V07	fear	12	6/11/2012	286	2212	UCD	38.54	5	75	-0.547396	1	144	1728	1	1	-22.62272633
504-020	V07	happy	12	6/11/2012	286	2212	UCD	38.54	5	75	-0.530956	1	144	1728	1	1	-21.96579902
504-020	V07	calm	12	6/11/2012	286	2212	UCD	38.54	9	55	-0.179025556	0	144	1728	1	1	-7.902981587
504-023	V03	fear	1	11/30/2012	321	2212	UCD	18.89	16	20	0.014598125	0	1	1	0	0	-0.16595706
504-023	V03	calm	1	11/30/2012	321	2212	UCD	18.89	16	20	0.02077	0	1	1	0	0	0.080665399
504-023	V03	happy	1	11/30/2012	321	2212	UCD	18.89	18	10	0.004125556	0	1	1	0	0	-0.584431302
504-023	V03	calm	2	11/30/2012	321	2212	UCD	18.89	16	20	0.04499875	0	4	8	0	0	1.048824004
504-023	V03	fear	2	11/30/2012	321	2212	UCD	18.89	18	10	0.018391667	0	4	8	0	0	-0.014370605
504-023	V03	happy	2	11/30/2012	321	2212	UCD	18.89	18	10	0.045131111	0	4	8	0	0	1.054113028
504-023	V03	calm	3	11/30/2012	321	2212	UCD	18.89	16	20	0.062705625	0	9	27	0	0	1.756374473
504-023	V03	happy	3	11/30/2012	321	2212	UCD	18.89	17	15	0.059084118	0	9	27	0	0	1.611662378
504-023	V03	fear	3	11/30/2012	321	2212	UCD	18.89	18	10	0.044488889	0	9	27	0	0	1.028450427
504-023	V03	calm	4	11/30/2012	321	2212	UCD	18.89	15	25	0.078586	0	16	64	0	0	2.390939678
504-023	V03	happy	4	11/30/2012	321	2212	UCD	18.89	17	15	0.063844706	0	16	64	0	0	1.801891104
504-023	V03	fear	4	11/30/2012	321	2212	UCD	18.89	18	10	0.048332778	0	16	64	0	0	1.182048702
504-023	V03	calm	5	11/30/2012	321	2212	UCD	18.89	14	30	0.083317857	0	25	125	0	0	2.580020339
504-023	V03	fear	5	11/30/2012	321	2212	UCD	18.89	16	20	0.042706875	0	25	125	0	0	0.957242783
504-023	V03	happy	5	11/30/2012	321	2212	UCD	18.89	17	15	0.06767	0	25	125	0	0	1.95474634
504-023	V03	happy	6	11/30/2012	321	2212	UCD	18.89	14	30	0.077525714	0	36	216	0	0	2.348571623
504-023	V03	calm	6	11/30/2012	321	2212	UCD	18.89	15	25	0.095628	0	36	216	0	0	3.071922352
504-023	V03	fear	6	11/30/2012	321	2212	UCD	18.89	17	15	0.046025294	0	36	216	0	0	1.08984376
504-023	V03	happy	7	11/30/2012	321	2212	UCD	18.89	14	30	0.087314286	0	49	343	0	0	2.739713973
504-023	V03	calm	7	11/30/2012	321	2212	UCD	18.89	15	25	0.08826	0	49	343	0	0	2.777503836
504-023	V03	fear	7	11/30/2012	321	2212	UCD	18.89	16	20	0.03185125	0	49	343	0	0	0.523461975
504-023	V03	calm	8	11/30/2012	321	2212	UCD	18.89	13	35	0.077093846	0	64	512	0	0	2.331314574
504-023	V03	fear	8	11/30/2012	321	2212	UCD	18.89	15	25	0.045671333	0	64	512	0	0	1.075699803
504-023	V03	happy	8	11/30/2012	321	2212	UCD	18.89	15	25	0.085196	0	64	512	0	0	2.655069209
504-023	V03	calm	9	11/30/2012	321	2212	UCD	18.89	12	40	0.071428333	0	81	729	0	0	2.104925876
504-023	V03	fear	9	11/30/2012	321	2212	UCD	18.89	14	30	0.048585	0	81	729	0	0	1.192127262
504-023	V03	happy	9	11/30/2012	321	2212	UCD	18.89	17	15	0.083195882	0	81	729	0	0	2.57514633
504-023	V03	calm	10	11/30/2012	321	2212	UCD	18.89	12	40	0.065206667	0	100	1000	0	0	1.856313815
504-023	V03	fear	10	11/30/2012	321	2212	UCD	18.89	13	35	0.085466154	0	100	1000	0	0	2.665864315
504-023	V03	happy	10	11/30/2012	321	2212	UCD	18.89	16	20	0.06699375	0	100	1000	0	0	1.927724011
504-023	V03	calm	11	11/30/2012	321	2212	UCD	18.89	12	40	0.088978333	0	121	1331	0	0	2.806207763
504-023	V03	fear	11	11/30/2012	321	2212	UCD	18.89	13	35	0.073991538	0	121	1331	0	0	2.207349194
504-023	V03	happy	11	11/30/2012	321	2212	UCD	18.89	15	25	0.070729333	0	121	1331	0	0	2.076994478
504-023	V03	calm	12	11/30/2012	321	2212	UCD	18.89	13	35	-0.230074615	0	144	1728	0	0	-9.942855116
504-023	V03	happy	12	11/30/2012	321	2212	UCD	18.89	14	30	0.062702143	0	144	1728	0	0	1.756235335
504-023	V03	fear	12	11/30/2012	321	2212	UCD	18.89	16	20	-0.098173125	0	144	1728	0	0	-4.672192675
504-023	V07	calm	1	2/22/2013	335	2212	UCD	19.12	13	35	-0.014856923	0	1	1	1	0	-1.342953735
504-023	V07	happy	1	2/22/2013	335	2212	UCD	19.12	13	35	0.035386154	0	1	1	1	0	0.664713493
504-023	V07	fear	1	2/22/2013	335	2212	UCD	19.12	14	30	-0.00666	0	1	1	1	0	-1.015412218
504-023	V07	calm	2	2/22/2013	335	2212	UCD	19.12	11	45	0.016035455	0	4	8	1	0	-0.108522673
504-023	V07	happy	2	2/22/2013	335	2212	UCD	19.12	13	35	0.049960769	0	4	8	1	0	1.247101728
504-023	V07	fear	2	2/22/2013	335	2212	UCD	19.12	14	30	0.021185	0	4	8	1	0	0.097248418
504-023	V07	calm	3	2/22/2013	335	2212	UCD	19.12	12	40	0.0320125	0	9	27	1	0	0.529905377
504-023	V07	happy	3	2/22/2013	335	2212	UCD	19.12	13	35	0.069831538	0	9	27	1	0	2.041119414
504-023	V07	fear	3	2/22/2013	335	2212	UCD	19.12	15	25	0.048906	0	9	27	1	0	1.204954127
504-023	V07	calm	4	2/22/2013	335	2212	UCD	19.12	10	50	0.057482	0	16	64	1	0	1.547643213
504-023	V07	fear	4	2/22/2013	335	2212	UCD	19.12	12	40	0.06927	0	16	64	1	0	2.018680871
504-023	V07	happy	4	2/22/2013	335	2212	UCD	19.12	12	40	0.092271667	0	16	64	1	0	2.937806366
504-023	V07	calm	5	2/22/2013	335	2212	UCD	19.12	10	50	0.08072	0	25	125	1	0	2.476212359
504-023	V07	happy	5	2/22/2013	335	2212	UCD	19.12	11	45	0.107428182	0	25	125	1	0	3.543446791
504-023	V07	fear	5	2/22/2013	335	2212	UCD	19.12	13	35	0.079679231	0	25	125	1	0	2.434624185
504-023	V07	calm	6	2/22/2013	335	2212	UCD	19.12	9	55	0.08563	0	36	216	1	0	2.672411451
504-023	V07	happy	6	2/22/2013	335	2212	UCD	19.12	9	55	0.126517778	0	36	216	1	0	4.306249521
504-023	V07	fear	6	2/22/2013	335	2212	UCD	19.12	12	40	0.097349167	0	36	216	1	0	3.140698605
504-023	V07	calm	7	2/22/2013	335	2212	UCD	19.12	8	60	0.10386125	0	49	343	1	0	3.400915463
504-023	V07	happy	7	2/22/2013	335	2212	UCD	19.12	9	55	0.130062222	0	49	343	1	0	4.447882249
504-023	V07	fear	7	2/22/2013	335	2212	UCD	19.12	14	30	0.098898571	0	49	343	1	0	3.202611366
504-023	V07	calm	8	2/22/2013	335	2212	UCD	19.12	7	65	0.075052857	0	64	512	1	0	2.249758527
504-023	V07	happy	8	2/22/2013	335	2212	UCD	19.12	7	65	0.131344286	0	64	512	1	0	4.499112349
504-023	V07	fear	8	2/22/2013	335	2212	UCD	19.12	12	40	0.104106667	0	64	512	1	0	3.410722101
504-023	V07	happy	9	2/22/2013	335	2212	UCD	19.12	7	65	0.119638571	0	81	729	1	0	4.031362725
504-023	V07	calm	9	2/22/2013	335	2212	UCD	19.12	8	60	0.1096125	0	81	729	1	0	3.630730132
504-023	V07	fear	9	2/22/2013	335	2212	UCD	19.12	11	45	0.111871818	0	81	729	1	0	3.721010405
504-023	V07	happy	10	2/22/2013	335	2212	UCD	19.12	9	55	0.107464444	0	100	1000	1	0	3.544895787
504-023	V07	fear	10	2/22/2013	335	2212	UCD	19.12	10	50	0.102413	0	100	1000	1	0	3.343044722
504-023	V07	calm	10	2/22/2013	335	2212	UCD	19.12	10	50	0.114059	0	100	1000	1	0	3.80840819
504-023	V07	calm	11	2/22/2013	335	2212	UCD	19.12	8	60	0.08828375	0	121	1331	1	0	2.778452864
504-023	V07	happy	11	2/22/2013	335	2212	UCD	19.12	8	60	0.12499875	0	121	1331	1	0	4.245550556
504-023	V07	fear	11	2/22/2013	335	2212	UCD	19.12	10	50	0.105402	0	121	1331	1	0	3.462482418
504-023	V07	fear	12	2/22/2013	335	2212	UCD	19.12	9	55	-0.027781111	0	144	1728	1	0	-1.859392422
504-023	V07	happy	12	2/22/2013	335	2212	UCD	19.12	12	40	-0.342354167	0	144	1728	1	0	-14.42944293
504-023	V07	calm	12	2/22/2013	335	2212	UCD	19.12	14	30	-0.477555	0	144	1728	1	0	-19.83194409
504-026	V07	happy	1	6/28/2013	372	2212	UCD	21.42	16	20	0.00369625	0	1	1	1	0	-0.601585976
504-026	V07	fear	1	6/28/2013	372	2212	UCD	21.42	17	15	-0.024777647	0	1	1	1	0	-1.739376758
504-026	V07	calm	1	6/28/2013	372	2212	UCD	21.42	20	0	-0.0178245	0	1	1	1	0	-1.461535388
504-026	V07	fear	2	6/28/2013	372	2212	UCD	21.42	17	15	-0.024325882	0	4	8	1	0	-1.721324644
504-026	V07	happy	2	6/28/2013	372	2212	UCD	21.42	17	15	0.012510588	0	4	8	1	0	-0.249373122
504-026	V07	calm	2	6/28/2013	372	2212	UCD	21.42	20	0	-0.0107675	0	4	8	1	0	-1.179544147
504-026	V07	fear	3	6/28/2013	372	2212	UCD	21.42	10	50	-0.002651	0	9	27	1	0	-0.855216259
504-026	V07	calm	3	6/28/2013	372	2212	UCD	21.42	11	45	-0.001836364	0	9	27	1	0	-0.822664152
504-026	V07	happy	3	6/28/2013	372	2212	UCD	21.42	15	25	-0.002951333	0	9	27	1	0	-0.867217289
504-026	V07	happy	4	6/28/2013	372	2212	UCD	21.42	15	25	0.000246	0	16	64	1	0	-0.739454798
504-026	V07	fear	4	6/28/2013	372	2212	UCD	21.42	18	10	0.0000161	0	16	64	1	0	-0.748641391
504-026	V07	calm	4	6/28/2013	372	2212	UCD	21.42	18	10	0.009205	0	16	64	1	0	-0.381461384
504-026	V07	happy	5	6/28/2013	372	2212	UCD	21.42	16	20	0.002585	0	25	125	1	0	-0.645990506
504-026	V07	calm	5	6/28/2013	372	2212	UCD	21.42	19	5	0.004988421	0	25	125	1	0	-0.549952009
504-026	V07	fear	5	6/28/2013	372	2212	UCD	21.42	19	5	0.005046316	0	25	125	1	0	-0.547638578
504-026	V07	happy	6	6/28/2013	372	2212	UCD	21.42	16	20	0.00694625	0	36	216	1	0	-0.47171896
504-026	V07	fear	6	6/28/2013	372	2212	UCD	21.42	19	5	-0.000384211	0	36	216	1	0	-0.764637451
504-026	V07	calm	6	6/28/2013	372	2212	UCD	21.42	20	0	0.0057205	0	36	216	1	0	-0.520698804
504-026	V07	happy	7	6/28/2013	372	2212	UCD	21.42	14	30	0.020072857	0	49	343	1	0	0.052808204
504-026	V07	fear	7	6/28/2013	372	2212	UCD	21.42	15	25	0.011712	0	49	343	1	0	-0.281283965
504-026	V07	calm	7	6/28/2013	372	2212	UCD	21.42	20	0	0.013778	0	49	343	1	0	-0.198728502
504-026	V07	happy	8	6/28/2013	372	2212	UCD	21.42	14	30	0.037458571	0	64	512	1	0	0.747525374
504-026	V07	fear	8	6/28/2013	372	2212	UCD	21.42	15	25	0.019002667	0	64	512	1	0	0.010044395
504-026	V07	calm	8	6/28/2013	372	2212	UCD	21.42	18	10	0.023364444	0	64	512	1	0	0.184336999
504-026	V07	happy	9	6/28/2013	372	2212	UCD	21.42	14	30	0.034260714	0	81	729	1	0	0.619741944
504-026	V07	fear	9	6/28/2013	372	2212	UCD	21.42	17	15	0.020240588	0	81	729	1	0	0.059510581
504-026	V07	calm	9	6/28/2013	372	2212	UCD	21.42	18	10	0.028189444	0	81	729	1	0	0.377139569
504-026	V07	happy	10	6/28/2013	372	2212	UCD	21.42	15	25	0.03673	0	100	1000	1	0	0.718412346
504-026	V07	fear	10	6/28/2013	372	2212	UCD	21.42	17	15	0.028977647	0	100	1000	1	0	0.408635437
504-026	V07	calm	10	6/28/2013	372	2212	UCD	21.42	19	5	0.03209	0	100	1000	1	0	0.533002206
504-026	V07	happy	11	6/28/2013	372	2212	UCD	21.42	15	25	0.036622667	0	121	1331	1	0	0.714123418
504-026	V07	fear	11	6/28/2013	372	2212	UCD	21.42	17	15	0.035971176	0	121	1331	1	0	0.688090435
504-026	V07	calm	11	6/28/2013	372	2212	UCD	21.42	19	5	0.035483684	0	121	1331	1	0	0.668610703
504-026	V07	happy	12	6/28/2013	372	2212	UCD	21.42	15	25	0.049199333	0	144	1728	1	0	1.216675444
504-026	V07	fear	12	6/28/2013	372	2212	UCD	21.42	16	20	0.037008125	0	144	1728	1	0	0.729525965
504-026	V07	calm	12	6/28/2013	372	2212	UCD	21.42	20	0	0.0264515	0	144	1728	1	0	0.307692922
504-026	V03	happy	1	4/4/2013	345	2212	UCD	21.19	16	20	0.001799375	0	1	1	0	0	-0.677383359
504-026	V03	calm	1	4/4/2013	345	2212	UCD	21.19	18	10	-0.027443889	0	1	1	0	0	-1.845917341
504-026	V03	fear	1	4/4/2013	345	2212	UCD	21.19	19	5	-0.041998947	0	1	1	0	0	-2.427524095
504-026	V03	happy	2	4/4/2013	345	2212	UCD	21.19	15	25	0.006464667	0	4	8	0	0	-0.490962574
504-026	V03	calm	2	4/4/2013	345	2212	UCD	21.19	16	20	-0.022985	0	4	8	0	0	-1.66774423
504-026	V03	fear	2	4/4/2013	345	2212	UCD	21.19	18	10	-0.043202222	0	4	8	0	0	-2.47560586
504-026	V03	calm	3	4/4/2013	345	2212	UCD	21.19	16	20	0.00687625	0	9	27	0	0	-0.474516096
504-026	V03	happy	3	4/4/2013	345	2212	UCD	21.19	16	20	0.007941875	0	9	27	0	0	-0.431934699
504-026	V03	fear	3	4/4/2013	345	2212	UCD	21.19	17	15	-0.021447647	0	9	27	0	0	-1.606313015
504-026	V03	fear	4	4/4/2013	345	2212	UCD	21.19	16	20	-0.0212425	0	16	64	0	0	-1.59811553
504-026	V03	calm	4	4/4/2013	345	2212	UCD	21.19	16	20	0.005683125	0	16	64	0	0	-0.522192275
504-026	V03	happy	4	4/4/2013	345	2212	UCD	21.19	16	20	0.008805	0	16	64	0	0	-0.397445016
504-026	V03	fear	5	4/4/2013	345	2212	UCD	21.19	16	20	-0.061873125	0	25	125	0	0	-3.221678002
504-026	V03	happy	5	4/4/2013	345	2212	UCD	21.19	16	20	-0.02558875	0	25	125	0	0	-1.771787689
504-026	V03	calm	5	4/4/2013	345	2212	UCD	21.19	17	15	-0.006894118	0	25	125	0	0	-1.024767358
504-026	V03	happy	6	4/4/2013	345	2212	UCD	21.19	14	30	-0.044152857	0	36	216	0	0	-2.513592361
504-026	V03	fear	6	4/4/2013	345	2212	UCD	21.19	15	25	-0.062193333	0	36	216	0	0	-3.234473219
504-026	V03	calm	6	4/4/2013	345	2212	UCD	21.19	16	20	-0.0063	0	36	216	0	0	-1.001026948
504-026	V03	happy	7	4/4/2013	345	2212	UCD	21.19	15	25	0.018195333	0	49	343	0	0	-0.022215931
504-026	V03	fear	7	4/4/2013	345	2212	UCD	21.19	16	20	-0.062520625	0	49	343	0	0	-3.247551507
504-026	V03	calm	7	4/4/2013	345	2212	UCD	21.19	16	20	-0.0157	0	49	343	0	0	-1.376642318
504-026	V03	fear	8	4/4/2013	345	2212	UCD	21.19	14	30	-0.048392857	0	64	512	0	0	-2.683018869
504-026	V03	calm	8	4/4/2013	345	2212	UCD	21.19	14	30	-0.001062857	0	64	512	0	0	-0.791755522
504-026	V03	happy	8	4/4/2013	345	2212	UCD	21.19	15	25	0.018606	0	64	512	0	0	-0.005806055
504-026	V03	fear	9	4/4/2013	345	2212	UCD	21.19	13	35	-0.03773	0	81	729	0	0	-2.256940893
504-026	V03	calm	9	4/4/2013	345	2212	UCD	21.19	13	35	0.013101538	0	81	729	0	0	-0.225759302
504-026	V03	happy	9	4/4/2013	345	2212	UCD	21.19	14	30	-0.009095714	0	81	729	0	0	-1.112741113
504-026	V03	fear	10	4/4/2013	345	2212	UCD	21.19	11	45	-0.04802	0	100	1000	0	0	-2.668119845
504-026	V03	happy	10	4/4/2013	345	2212	UCD	21.19	15	25	0.008684	0	100	1000	0	0	-0.402280065
504-026	V03	calm	10	4/4/2013	345	2212	UCD	21.19	15	25	0.021136667	0	100	1000	0	0	0.095317075
504-026	V03	fear	11	4/4/2013	345	2212	UCD	21.19	12	40	-0.0007275	0	121	1331	0	0	-0.778354965
504-026	V03	calm	11	4/4/2013	345	2212	UCD	21.19	15	25	0.046206667	0	121	1331	0	0	1.097091259
504-026	V03	happy	11	4/4/2013	345	2212	UCD	21.19	16	20	0.00687875	0	121	1331	0	0	-0.474416198
504-026	V03	fear	12	4/4/2013	345	2212	UCD	21.19	13	35	-0.138742308	0	144	1728	0	0	-6.293299981
504-026	V03	happy	12	4/4/2013	345	2212	UCD	21.19	16	20	-0.009910625	0	144	1728	0	0	-1.145304208
504-026	V03	calm	12	4/4/2013	345	2212	UCD	21.19	18	10	0.021837778	0	144	1728	0	0	0.123332827
504-028	V07	calm	1	6/28/2013	373	2212	UCD	25.42	17	15	0.020864706	0	1	1	1	0	0.084449763
504-028	V07	fear	1	6/28/2013	373	2212	UCD	25.42	18	10	-0.02122	0	1	1	1	0	-1.59721645
504-028	V07	happy	1	6/28/2013	373	2212	UCD	25.42	20	0	-0.0136535	0	1	1	1	0	-1.294866057
504-028	V07	calm	2	6/28/2013	373	2212	UCD	25.42	17	15	0.024534118	0	4	8	1	0	0.231076098
504-028	V07	fear	2	6/28/2013	373	2212	UCD	25.42	18	10	-0.030781667	0	4	8	1	0	-1.979291885
504-028	V07	happy	2	6/28/2013	373	2212	UCD	25.42	20	0	0.0018695	0	4	8	1	0	-0.674581229
504-028	V07	calm	3	6/28/2013	373	2212	UCD	25.42	17	15	0.007987647	0	9	27	1	0	-0.430105692
504-028	V07	fear	3	6/28/2013	373	2212	UCD	25.42	18	10	-0.055102222	0	9	27	1	0	-2.951118934
504-028	V07	happy	3	6/28/2013	373	2212	UCD	25.42	20	0	-0.0037225	0	9	27	1	0	-0.898032415
504-028	V07	fear	4	6/28/2013	373	2212	UCD	25.42	16	20	-0.065131875	0	16	64	1	0	-3.35189466
504-028	V07	calm	4	6/28/2013	373	2212	UCD	25.42	16	20	0.0057275	0	16	64	1	0	-0.520419091
504-028	V07	happy	4	6/28/2013	373	2212	UCD	25.42	19	5	-0.008489474	0	16	64	1	0	-1.088516319
504-028	V07	calm	5	6/28/2013	373	2212	UCD	25.42	14	30	0.026710714	0	25	125	1	0	0.318050876
504-028	V07	fear	5	6/28/2013	373	2212	UCD	25.42	15	25	-0.060850667	0	25	125	1	0	-3.180821519
504-028	V07	happy	5	6/28/2013	373	2212	UCD	25.42	18	10	0.009673889	0	25	125	1	0	-0.36272501
504-028	V07	calm	6	6/28/2013	373	2212	UCD	25.42	12	40	0.0395825	0	36	216	1	0	0.832395627
504-028	V07	fear	6	6/28/2013	373	2212	UCD	25.42	14	30	-0.037542143	0	36	216	1	0	-2.249434299
504-028	V07	happy	6	6/28/2013	373	2212	UCD	25.42	15	25	0.026474667	0	36	216	1	0	0.308618655
504-028	V07	fear	7	6/28/2013	373	2212	UCD	25.42	12	40	-0.026859167	0	49	343	1	0	-1.822552386
504-028	V07	calm	7	6/28/2013	373	2212	UCD	25.42	12	40	0.043029167	0	49	343	1	0	0.970121276
504-028	V07	happy	7	6/28/2013	373	2212	UCD	25.42	14	30	0.035737143	0	49	343	1	0	0.678738692
504-028	V07	fear	8	6/28/2013	373	2212	UCD	25.42	9	55	-0.027422222	0	64	512	1	0	-1.845051547
504-028	V07	calm	8	6/28/2013	373	2212	UCD	25.42	9	55	0.062553333	0	64	512	1	0	1.750289024
504-028	V07	happy	8	6/28/2013	373	2212	UCD	25.42	14	30	0.045524286	0	64	512	1	0	1.06982394
504-028	V07	fear	9	6/28/2013	373	2212	UCD	25.42	8	60	-0.037625	0	81	729	1	0	-2.252745189
504-028	V07	calm	9	6/28/2013	373	2212	UCD	25.42	8	60	0.08422875	0	81	729	1	0	2.616418787
504-028	V07	happy	9	6/28/2013	373	2212	UCD	25.42	13	35	0.056014615	0	81	729	1	0	1.489007856
504-028	V07	calm	10	6/28/2013	373	2212	UCD	25.42	8	60	0.0706575	0	100	1000	1	0	2.074124097
504-028	V07	fear	10	6/28/2013	373	2212	UCD	25.42	9	55	-0.008013333	0	100	1000	1	0	-1.069490162
504-028	V07	happy	10	6/28/2013	373	2212	UCD	25.42	11	45	0.077686364	0	100	1000	1	0	2.354991049
504-028	V07	calm	11	6/28/2013	373	2212	UCD	25.42	9	55	0.063394444	0	121	1331	1	0	1.783899047
504-028	V07	fear	11	6/28/2013	373	2212	UCD	25.42	11	45	0.029510909	0	121	1331	1	0	0.429944097
504-028	V07	happy	11	6/28/2013	373	2212	UCD	25.42	12	40	0.104568333	0	121	1331	1	0	3.42916985
504-028	V07	fear	12	6/28/2013	373	2212	UCD	25.42	10	50	-0.119359	0	144	1728	1	0	-5.518760789
504-028	V07	calm	12	6/28/2013	373	2212	UCD	25.42	12	40	-0.194540833	0	144	1728	1	0	-8.522957811
504-028	V07	happy	12	6/28/2013	373	2212	UCD	25.42	12	40	0.094018333	0	144	1728	1	0	3.007601536
504-028	V03	calm	1	4/5/2013	347	2212	UCD	25.19	14	30	0.017934286	0	1	1	0	0	-0.032647129
504-028	V03	fear	1	4/5/2013	347	2212	UCD	25.19	16	20	0.00591375	0	1	1	0	0	-0.512976712
504-028	V03	happy	1	4/5/2013	347	2212	UCD	25.19	17	15	0.015322353	0	1	1	0	0	-0.137017574
504-028	V03	fear	2	4/5/2013	347	2212	UCD	25.19	18	10	0.023937222	0	4	8	0	0	0.207224682
504-028	V03	happy	2	4/5/2013	347	2212	UCD	25.19	18	10	0.03887	0	4	8	0	0	0.803924781
504-028	V03	calm	2	4/5/2013	347	2212	UCD	25.19	20	0	0.02899	0	4	8	0	0	0.409129052
504-028	V03	fear	3	4/5/2013	347	2212	UCD	25.19	18	10	-0.007378889	0	9	27	0	0	-1.044138362
504-028	V03	happy	3	4/5/2013	347	2212	UCD	25.19	18	10	-0.00107	0	9	27	0	0	-0.79204095
504-028	V03	calm	3	4/5/2013	347	2212	UCD	25.19	19	5	-0.010415263	0	9	27	0	0	-1.16546908
504-028	V03	fear	4	4/5/2013	347	2212	UCD	25.19	18	10	-0.040844444	0	16	64	0	0	-2.381391215
504-028	V03	calm	4	4/5/2013	347	2212	UCD	25.19	19	5	-0.04646	0	16	64	0	0	-2.605783678
504-028	V03	happy	4	4/5/2013	347	2212	UCD	25.19	20	0	-0.0389875	0	16	64	0	0	-2.307189438
504-028	V03	fear	5	4/5/2013	347	2212	UCD	25.19	18	10	-0.034602778	0	25	125	0	0	-2.131979973
504-028	V03	calm	5	4/5/2013	347	2212	UCD	25.19	19	5	-0.05086	0	25	125	0	0	-2.781603638
504-028	V03	happy	5	4/5/2013	347	2212	UCD	25.19	20	0	-0.048345	0	25	125	0	0	-2.681106547
504-028	V03	fear	6	4/5/2013	347	2212	UCD	25.19	17	15	-0.014893529	0	36	216	0	0	-1.344416478
504-028	V03	happy	6	4/5/2013	347	2212	UCD	25.19	19	5	-0.031172632	0	36	216	0	0	-1.994914488
504-028	V03	calm	6	4/5/2013	347	2212	UCD	25.19	19	5	-0.027700526	0	36	216	0	0	-1.85617232
504-028	V03	fear	7	4/5/2013	347	2212	UCD	25.19	15	25	0.003386	0	49	343	0	0	-0.613983281
504-028	V03	happy	7	4/5/2013	347	2212	UCD	25.19	16	20	0.004498125	0	49	343	0	0	-0.569543787
504-028	V03	calm	7	4/5/2013	347	2212	UCD	25.19	16	20	0.005491875	0	49	343	0	0	-0.52983445
504-028	V03	fear	8	4/5/2013	347	2212	UCD	25.19	13	35	0.012557692	0	64	512	0	0	-0.247490889
504-028	V03	happy	8	4/5/2013	347	2212	UCD	25.19	15	25	0.010581333	0	64	512	0	0	-0.32646438
504-028	V03	calm	8	4/5/2013	347	2212	UCD	25.19	15	25	0.013848667	0	64	512	0	0	-0.195904714
504-028	V03	calm	9	4/5/2013	347	2212	UCD	25.19	12	40	0.02718	0	81	729	0	0	0.336803114
504-028	V03	fear	9	4/5/2013	347	2212	UCD	25.19	13	35	0.048573077	0	81	729	0	0	1.19165083
504-028	V03	happy	9	4/5/2013	347	2212	UCD	25.19	14	30	0.016367143	0	81	729	0	0	-0.095268725
504-028	V03	calm	10	4/5/2013	347	2212	UCD	25.19	11	45	0.032566364	0	100	1000	0	0	0.552037274
504-028	V03	fear	10	4/5/2013	347	2212	UCD	25.19	12	40	0.026084167	0	100	1000	0	0	0.293014633
504-028	V03	happy	10	4/5/2013	347	2212	UCD	25.19	14	30	0.012453571	0	100	1000	0	0	-0.251651469
504-028	V03	calm	11	4/5/2013	347	2212	UCD	25.19	11	45	0.038390909	0	121	1331	0	0	0.784780745
504-028	V03	happy	11	4/5/2013	347	2212	UCD	25.19	13	35	0.003714615	0	121	1331	0	0	-0.600852127
504-028	V03	fear	11	4/5/2013	347	2212	UCD	25.19	14	30	0.034917857	0	121	1331	0	0	0.646000775
504-028	V03	fear	12	4/5/2013	347	2212	UCD	25.19	13	35	0.013377692	0	144	1728	0	0	-0.214724442
504-028	V03	calm	12	4/5/2013	347	2212	UCD	25.19	15	25	-0.144786	0	144	1728	0	0	-6.534800364
504-028	V03	happy	12	4/5/2013	347	2212	UCD	25.19	16	20	-0.0124725	0	144	1728	0	0	-1.247674381
507-001	V03	calm	1	1/5/2011		2212	RUSH	19.04	3	85	-0.029636667	1	1	1	0	0	-1.933538736
507-001	V03	happy	1	1/5/2011		2212	RUSH	19.04	3	85	-0.022876667	1	1	1	0	0	-1.663415343
507-001	V03	fear	1	1/5/2011		2212	RUSH	19.04	4	80	-0.0585425	1	1	1	0	0	-3.088589285
507-001	V03	happy	2	1/5/2011		2212	RUSH	19.04	3	85	-0.020113333	1	4	8	0	0	-1.552995053
507-001	V03	calm	2	1/5/2011		2212	RUSH	19.04	3	85	0.001893333	1	4	8	0	0	-0.673628884
507-001	V03	fear	2	1/5/2011		2212	RUSH	19.04	5	75	-0.029914	1	4	8	0	0	-1.944620708
507-001	V03	happy	3	1/5/2011		2212	RUSH	19.04	3	85	-0.014423333	1	9	27	0	0	-1.325627877
507-001	V03	calm	3	1/5/2011		2212	RUSH	19.04	3	85	0.06852	1	9	27	0	0	1.988711559
507-001	V03	fear	3	1/5/2011		2212	RUSH	19.04	5	75	-0.03031	1	9	27	0	0	-1.960444505
507-001	V03	happy	4	1/5/2011		2212	RUSH	19.04	3	85	-0.007453333	1	16	64	0	0	-1.047113076
507-001	V03	calm	4	1/5/2011		2212	RUSH	19.04	3	85	0.063993333	1	16	64	0	0	1.807830102
507-001	V03	fear	4	1/5/2011		2212	RUSH	19.04	5	75	-0.043906	1	16	64	0	0	-2.503728182
507-001	V03	happy	5	1/5/2011		2212	RUSH	19.04	3	85	0.005343333	1	25	125	0	0	-0.535770051
507-001	V03	calm	5	1/5/2011		2212	RUSH	19.04	3	85	0.052963333	1	25	125	0	0	1.367081429
507-001	V03	fear	5	1/5/2011		2212	RUSH	19.04	5	75	-0.06916	1	25	125	0	0	-3.512854837
507-001	V03	happy	6	1/5/2011		2212	RUSH	19.04	1	95	0.04443	1	36	216	0	0	1.026097276
507-001	V03	calm	6	1/5/2011		2212	RUSH	19.04	2	90	0.08552	1	36	216	0	0	2.668015952
507-001	V03	fear	6	1/5/2011		2212	RUSH	19.04	4	80	-0.027185	1	36	216	0	0	-1.835572374
507-001	V03	happy	7	1/5/2011		2212	RUSH	19.04	1	95	-0.00283	1	49	343	0	0	-0.862368934
507-001	V03	calm	7	1/5/2011		2212	RUSH	19.04	2	90	0.077255	1	49	343	0	0	2.33775414
507-001	V03	fear	7	1/5/2011		2212	RUSH	19.04	4	80	-0.0297075	1	49	343	0	0	-1.936369158
507-001	V03	happy	8	1/5/2011		2212	RUSH	19.04	1	95	-0.06082	1	64	512	0	0	-3.179596094
507-001	V03	calm	8	1/5/2011		2212	RUSH	19.04	1	95	-0.01985	1	64	512	0	0	-1.542472508
507-001	V03	fear	8	1/5/2011		2212	RUSH	19.04	3	85	-0.014386667	1	64	512	0	0	-1.324162737
507-001	V03	happy	9	1/5/2011		2212	RUSH	19.04	1	95	-0.0711	1	81	729	0	0	-3.590375456
507-001	V03	fear	9	1/5/2011		2212	RUSH	19.04	3	85	-0.012213333	1	81	729	0	0	-1.237318306
507-001	V03	calm	10	1/5/2011		2212	RUSH	19.04	1	95	-0.0682	1	100	1000	0	0	-3.474494118
507-001	V03	fear	10	1/5/2011		2212	RUSH	19.04	2	90	-0.011705	1	100	1000	0	0	-1.217005786
507-001	V03	happy	10	1/5/2011		2212	RUSH	19.04	2	90	0.009095	1	100	1000	0	0	-0.385856883
507-001	V03	fear	11	1/5/2011		2212	RUSH	19.04	2	90	-0.068465	1	121	1331	0	0	-3.485083275
507-001	V03	happy	11	1/5/2011		2212	RUSH	19.04	2	90	-0.01763	1	121	1331	0	0	-1.453763346
507-001	V03	calm	12	1/5/2011		2212	RUSH	19.04	5	75	-1.262526	1	144	1728	0	0	-51.19866457
507-001	V03	fear	12	1/5/2011		2212	RUSH	19.04	5	75	-0.783228	1	144	1728	0	0	-32.04635653
507-001	V03	happy	12	1/5/2011		2212	RUSH	19.04	6	70	-0.856136667	1	144	1728	0	0	-34.95971993
507-001	V07	calm	1	4/1/2011		2212	RUSH	19.27	7	65	-0.04843	0	1	1	1	0	-2.684503069
507-001	V07	happy	1	4/1/2011		2212	RUSH	19.27	10	50	-0.021499	0	1	1	1	0	-1.608365034
507-001	V07	fear	1	4/1/2011		2212	RUSH	19.27	12	40	-0.0590975	0	1	1	1	0	-3.110766575
507-001	V07	calm	2	4/1/2011		2212	RUSH	19.27	7	65	-0.044248571	0	4	8	1	0	-2.517417005
507-001	V07	happy	2	4/1/2011		2212	RUSH	19.27	9	55	-0.0397	0	4	8	1	0	-2.335660284
507-001	V07	fear	2	4/1/2011		2212	RUSH	19.27	13	35	-0.054344615	0	4	8	1	0	-2.920845654
507-001	V07	calm	3	4/1/2011		2212	RUSH	19.27	6	70	-0.066553333	1	9	27	1	0	-3.408694817
507-001	V07	happy	3	4/1/2011		2212	RUSH	19.27	10	50	-0.055361	0	9	27	1	0	-2.961459466
507-001	V07	fear	3	4/1/2011		2212	RUSH	19.27	13	35	-0.055682308	0	9	27	1	0	-2.974298638
507-001	V07	calm	4	4/1/2011		2212	RUSH	19.27	4	80	-0.0964925	1	16	64	1	0	-4.605036443
507-001	V07	happy	4	4/1/2011		2212	RUSH	19.27	8	60	-0.05381875	0	16	64	1	0	-2.899832571
507-001	V07	fear	4	4/1/2011		2212	RUSH	19.27	12	40	-0.05624	0	16	64	1	0	-2.996583498
507-001	V07	calm	5	4/1/2011		2212	RUSH	19.27	3	85	-0.068476667	1	25	125	1	0	-3.485549477
507-001	V07	happy	5	4/1/2011		2212	RUSH	19.27	7	65	-0.04471	0	25	125	1	0	-2.535855284
507-001	V07	fear	5	4/1/2011		2212	RUSH	19.27	10	50	-0.041686	0	25	125	1	0	-2.415019021
507-001	V07	calm	6	4/1/2011		2212	RUSH	19.27	3	85	-0.052423333	1	36	216	1	0	-2.844072989
507-001	V07	happy	6	4/1/2011		2212	RUSH	19.27	6	70	-0.092815	1	36	216	1	0	-4.458086919
507-001	V07	fear	6	4/1/2011		2212	RUSH	19.27	10	50	-0.040559	0	36	216	1	0	-2.369985135
507-001	V07	calm	7	4/1/2011		2212	RUSH	19.27	4	80	0.0115225	1	49	343	1	0	-0.288856211
507-001	V07	happy	7	4/1/2011		2212	RUSH	19.27	5	75	-0.132272	1	49	343	1	0	-6.034752414
507-001	V07	fear	7	4/1/2011		2212	RUSH	19.27	6	70	0.002323333	1	49	343	1	0	-0.656446479
507-001	V07	calm	8	4/1/2011		2212	RUSH	19.27	2	90	-0.02993	1	64	512	1	0	-1.945260054
507-001	V07	fear	8	4/1/2011		2212	RUSH	19.27	5	75	-0.021596	1	64	512	1	0	-1.612241065
507-001	V07	happy	8	4/1/2011		2212	RUSH	19.27	7	65	-0.073051429	0	64	512	1	0	-3.668352767
507-001	V07	calm	9	4/1/2011		2212	RUSH	19.27	3	85	-0.019246667	1	81	729	1	0	-1.518363875
507-001	V07	fear	9	4/1/2011		2212	RUSH	19.27	4	80	-0.0065225	1	81	729	1	0	-1.009917844
507-001	V07	happy	9	4/1/2011		2212	RUSH	19.27	6	70	-0.075115	1	81	729	1	0	-3.750811169
507-001	V07	happy	10	4/1/2011		2212	RUSH	19.27	3	85	0.01098	1	100	1000	1	0	-0.310534013
507-001	V07	calm	10	4/1/2011		2212	RUSH	19.27	4	80	-0.0620675	1	100	1000	1	0	-3.229445048
507-001	V07	fear	10	4/1/2011		2212	RUSH	19.27	6	70	0.004348333	1	100	1000	1	0	-0.575529338
507-001	V07	calm	11	4/1/2011		2212	RUSH	19.27	4	80	-0.0754875	1	121	1331	1	0	-3.765695927
507-001	V07	happy	11	4/1/2011		2212	RUSH	19.27	4	80	0.0026625	1	121	1331	1	0	-0.642893677
507-001	V07	fear	11	4/1/2011		2212	RUSH	19.27	6	70	-0.034528333	1	121	1331	1	0	-2.129005219
507-001	V07	calm	12	4/1/2011		2212	RUSH	19.27	8	60	-0.82126875	0	144	1728	1	0	-33.56642998
507-001	V07	happy	12	4/1/2011		2212	RUSH	19.27	9	55	-0.997781111	0	144	1728	1	0	-40.61970187
507-001	V07	fear	12	4/1/2011		2212	RUSH	19.27	14	30	-0.589242857	0	144	1728	1	0	-24.29488831
507-002	V07	calm	1	3/23/2011		2212	RUSH	31.42	3	85	0.02102	1	1	1	1	0	0.090655169
507-002	V07	happy	1	3/23/2011		2212	RUSH	31.42	4	80	-0.014295	1	1	1	1	0	-1.320499808
507-002	V07	fear	1	3/23/2011		2212	RUSH	31.42	4	80	0.0073525	1	1	1	1	0	-0.455485583
507-002	V07	fear	2	3/23/2011		2212	RUSH	31.42	3	85	0.011436667	1	4	8	1	0	-0.292286019
507-002	V07	happy	2	3/23/2011		2212	RUSH	31.42	4	80	-0.0021725	1	4	8	1	0	-0.836095838
507-002	V07	calm	2	3/23/2011		2212	RUSH	31.42	4	80	0.0259275	1	4	8	1	0	0.286754364
507-002	V07	happy	3	3/23/2011		2212	RUSH	31.42	5	75	-0.013824	1	9	27	1	0	-1.301679081
507-002	V07	calm	3	3/23/2011		2212	RUSH	31.42	5	75	0.012534	1	9	27	1	0	-0.2484376
507-002	V07	fear	3	3/23/2011		2212	RUSH	31.42	6	70	0.023003333	1	9	27	1	0	0.169907335
507-002	V07	calm	4	3/23/2011		2212	RUSH	31.42	1	95	-0.06216	1	16	64	1	0	-3.233141263
507-002	V07	happy	4	3/23/2011		2212	RUSH	31.42	3	85	-0.02569	1	16	64	1	0	-1.775833546
507-002	V07	fear	4	3/23/2011		2212	RUSH	31.42	3	85	0.017413333	1	16	64	1	0	-0.053463933
507-002	V07	fear	5	3/23/2011		2212	RUSH	31.42	2	90	0.01033	1	25	125	1	0	-0.336507416
507-002	V07	happy	5	3/23/2011		2212	RUSH	31.42	5	75	0.03148	1	25	125	1	0	0.508627166
507-002	V07	fear	6	3/23/2011		2212	RUSH	31.42	2	90	-0.0172	1	36	216	1	0	-1.436580941
507-002	V07	happy	6	3/23/2011		2212	RUSH	31.42	5	75	0.019394	1	36	216	1	0	0.025681702
507-002	V07	fear	7	3/23/2011		2212	RUSH	31.42	1	95	-0.04329	1	49	343	1	0	-2.479113388
507-002	V07	calm	7	3/23/2011		2212	RUSH	31.42	1	95	0.21176	1	49	343	1	0	7.712450451
507-002	V07	happy	7	3/23/2011		2212	RUSH	31.42	3	85	-0.001226667	1	49	343	1	0	-0.79830122
507-002	V07	calm	8	3/23/2011		2212	RUSH	31.42	1	95	0.01632	1	64	512	1	0	-0.097152516
507-002	V07	fear	8	3/23/2011		2212	RUSH	31.42	2	90	-0.029755	1	64	512	1	0	-1.938267214
507-002	V07	happy	8	3/23/2011		2212	RUSH	31.42	3	85	0.02858	1	64	512	1	0	0.392745828
507-002	V07	calm	9	3/23/2011		2212	RUSH	31.42	1	95	-0.01302	1	81	729	1	0	-1.269551979
507-002	V07	fear	9	3/23/2011		2212	RUSH	31.42	2	90	-0.034085	1	81	729	1	0	-2.111290039
507-002	V07	happy	9	3/23/2011		2212	RUSH	31.42	2	90	0.03802	1	81	729	1	0	0.769959561
507-002	V07	fear	10	3/23/2011		2212	RUSH	31.42	2	90	-0.030155	1	100	1000	1	0	-1.954250847
507-002	V07	calm	10	3/23/2011		2212	RUSH	31.42	2	90	0.033105	1	100	1000	1	0	0.573560674
507-002	V07	happy	10	3/23/2011		2212	RUSH	31.42	3	85	0.022766667	1	100	1000	1	0	0.160450379
507-002	V07	calm	11	3/23/2011		2212	RUSH	31.42	1	95	-0.00412	1	121	1331	1	0	-0.91391615
507-002	V07	fear	11	3/23/2011		2212	RUSH	31.42	3	85	0.00806	1	121	1331	1	0	-0.427214532
507-002	V07	happy	11	3/23/2011		2212	RUSH	31.42	3	85	0.020776667	1	121	1331	1	0	0.080931806
507-002	V07	calm	12	3/23/2011		2212	RUSH	31.42	7	65	-0.942464286	0	144	1728	1	0	-38.40929232
507-002	V07	happy	12	3/23/2011		2212	RUSH	31.42	11	45	-0.959569091	0	144	1728	1	0	-39.09278463
507-002	V07	fear	12	3/23/2011		2212	RUSH	31.42	12	40	-0.77497	0	144	1728	1	0	-31.71637443
507-002	V03	calm	1	1/3/2011		2212	RUSH	31.2	4	80	-0.0062325	1	1	1	0	0	-0.99832971
507-002	V03	fear	1	1/3/2011		2212	RUSH	31.2	5	75	-0.011008	1	1	1	0	0	-1.189154306
507-002	V03	happy	1	1/3/2011		2212	RUSH	31.2	7	65	0.018291429	0	1	1	0	0	-0.018376023
507-002	V03	happy	2	1/3/2011		2212	RUSH	31.2	6	70	0.011265	1	4	8	0	0	-0.299145675
507-002	V03	calm	2	1/3/2011		2212	RUSH	31.2	6	70	0.043891667	1	4	8	0	0	1.004585984
507-002	V03	fear	2	1/3/2011		2212	RUSH	31.2	7	65	-0.00897	0	4	8	0	0	-1.107717697
507-002	V03	fear	3	1/3/2011		2212	RUSH	31.2	5	75	-0.004592	1	9	27	0	0	-0.932776837
507-002	V03	happy	3	1/3/2011		2212	RUSH	31.2	6	70	0.028551667	1	9	27	0	0	0.391613668
507-002	V03	calm	3	1/3/2011		2212	RUSH	31.2	6	70	0.05411	1	9	27	0	0	1.412901189
507-002	V03	fear	4	1/3/2011		2212	RUSH	31.2	5	75	0.003656	1	16	64	0	0	-0.603194329
507-002	V03	happy	4	1/3/2011		2212	RUSH	31.2	7	65	0.038275714	0	16	64	0	0	0.780177658
507-002	V03	calm	4	1/3/2011		2212	RUSH	31.2	9	55	0.013784444	0	16	64	0	0	-0.198471006
507-002	V03	fear	5	1/3/2011		2212	RUSH	31.2	5	75	0.00354	1	25	125	0	0	-0.607829583
507-002	V03	happy	5	1/3/2011		2212	RUSH	31.2	8	60	0.03703375	0	25	125	0	0	0.730549917
507-002	V03	calm	5	1/3/2011		2212	RUSH	31.2	12	40	0.006940833	0	25	125	0	0	-0.471935418
507-002	V03	fear	6	1/3/2011		2212	RUSH	31.2	4	80	-0.0138675	1	36	216	0	0	-1.303417301
507-002	V03	happy	6	1/3/2011		2212	RUSH	31.2	5	75	0.028366	1	36	216	0	0	0.384194585
507-002	V03	calm	6	1/3/2011		2212	RUSH	31.2	9	55	0.004674444	0	36	216	0	0	-0.562498242
507-002	V03	fear	7	1/3/2011		2212	RUSH	31.2	4	80	-0.025945	1	49	343	0	0	-1.786023112
507-002	V03	calm	7	1/3/2011		2212	RUSH	31.2	6	70	0.004803333	1	49	343	0	0	-0.557347956
507-002	V03	happy	7	1/3/2011		2212	RUSH	31.2	7	65	0.00837	0	49	343	0	0	-0.414827217
507-002	V03	calm	8	1/3/2011		2212	RUSH	31.2	5	75	0.038624	1	64	512	0	0	0.794094847
507-002	V03	fear	8	1/3/2011		2212	RUSH	31.2	6	70	-0.004693333	1	64	512	0	0	-0.93682601
507-002	V03	happy	8	1/3/2011		2212	RUSH	31.2	7	65	0.026704286	0	64	512	0	0	0.317794019
507-002	V03	fear	9	1/3/2011		2212	RUSH	31.2	5	75	0.005452	1	81	729	0	0	-0.531427818
507-002	V03	calm	9	1/3/2011		2212	RUSH	31.2	5	75	0.054362	1	81	729	0	0	1.422970878
507-002	V03	happy	9	1/3/2011		2212	RUSH	31.2	6	70	0.017225	1	81	729	0	0	-0.060989547
507-002	V03	calm	10	1/3/2011		2212	RUSH	31.2	3	85	0.0329	1	100	1000	0	0	0.565369062
507-002	V03	happy	10	1/3/2011		2212	RUSH	31.2	6	70	0.035875	1	100	1000	0	0	0.684247331
507-002	V03	fear	10	1/3/2011		2212	RUSH	31.2	7	65	0.025264286	0	100	1000	0	0	0.260252941
507-002	V03	calm	11	1/3/2011		2212	RUSH	31.2	3	85	0.048856667	1	121	1331	0	0	1.202982826
507-002	V03	fear	11	1/3/2011		2212	RUSH	31.2	6	70	0.00134	1	121	1331	0	0	-0.695739563
507-002	V03	happy	11	1/3/2011		2212	RUSH	31.2	7	65	0.038734286	0	121	1331	0	0	0.798501774
507-002	V03	fear	12	1/3/2011		2212	RUSH	31.2	9	55	-0.609853333	0	144	1728	0	0	-25.11846401
507-002	V03	happy	12	1/3/2011		2212	RUSH	31.2	15	25	-1.242667333	0	144	1728	0	0	-50.40513047
507-002	V03	calm	12	1/3/2011		2212	RUSH	31.2	15	25	-0.874304667	0	144	1728	0	0	-35.68569653
507-003	V07	happy	1	4/4/2011		2212	RUSH	29.41	1	95	0.00438	1	1	1	1	0	-0.574263954
507-003	V07	calm	1	4/4/2011		2212	RUSH	29.41	2	90	-0.019185	1	1	1	1	0	-1.515899719
507-003	V07	fear	1	4/4/2011		2212	RUSH	29.41	2	90	0.00284	1	1	1	1	0	-0.63580094
507-003	V07	happy	2	4/4/2011		2212	RUSH	29.41	1	95	0.02278	1	4	8	1	0	0.160983153
507-003	V07	calm	2	4/4/2011		2212	RUSH	29.41	3	85	-0.00544	1	4	8	1	0	-0.966662138
507-003	V07	fear	2	4/4/2011		2212	RUSH	29.41	3	85	0.042476667	1	4	8	1	0	0.948043883
507-003	V07	happy	3	4/4/2011		2212	RUSH	29.41	1	95	0.01577	1	9	27	1	0	-0.119130011
507-003	V07	fear	3	4/4/2011		2212	RUSH	29.41	2	90	-0.008545	1	9	27	1	0	-1.090735087
507-003	V07	calm	3	4/4/2011		2212	RUSH	29.41	2	90	0.0329	1	9	27	1	0	0.565369062
507-003	V07	happy	4	4/4/2011		2212	RUSH	29.41	1	95	0.02884	1	16	64	1	0	0.40313519
507-003	V07	calm	4	4/4/2011		2212	RUSH	29.41	2	90	0.03267	1	16	64	1	0	0.556178473
507-003	V07	fear	4	4/4/2011		2212	RUSH	29.41	3	85	0.009796667	1	16	64	1	0	-0.357818913
507-003	V07	happy	5	4/4/2011		2212	RUSH	29.41	1	95	0.04092	1	25	125	1	0	0.885840899
507-003	V07	calm	5	4/4/2011		2212	RUSH	29.41	2	90	0.031995	1	25	125	1	0	0.529206093
507-003	V07	fear	5	4/4/2011		2212	RUSH	29.41	3	85	0.005663333	1	25	125	1	0	-0.522983145
507-003	V07	happy	6	4/4/2011		2212	RUSH	29.41	1	95	0.04693	1	36	216	1	0	1.125994981
507-003	V07	fear	6	4/4/2011		2212	RUSH	29.41	2	90	0.03484	1	36	216	1	0	0.642889681
507-003	V07	calm	6	4/4/2011		2212	RUSH	29.41	3	85	0.03809	1	36	216	1	0	0.772756697
507-003	V07	happy	7	4/4/2011		2212	RUSH	29.41	1	95	0.00564	1	49	343	1	0	-0.523915511
507-003	V07	calm	7	4/4/2011		2212	RUSH	29.41	2	90	0.03587	1	49	343	1	0	0.684047535
507-003	V07	fear	7	4/4/2011		2212	RUSH	29.41	3	85	0.00412	1	49	343	1	0	-0.584653315
507-003	V07	calm	8	4/4/2011		2212	RUSH	29.41	2	90	0.036445	1	64	512	1	0	0.707024007
507-003	V07	fear	8	4/4/2011		2212	RUSH	29.41	3	85	0.010423333	1	64	512	1	0	-0.332777915
507-003	V07	calm	9	4/4/2011		2212	RUSH	29.41	1	95	0.03422	1	81	729	1	0	0.61811505
507-003	V07	fear	9	4/4/2011		2212	RUSH	29.41	2	90	0.04502	1	81	729	1	0	1.049673135
507-003	V07	calm	10	4/4/2011		2212	RUSH	29.41	2	90	-0.031725	1	100	1000	1	0	-2.016986606
507-003	V07	fear	10	4/4/2011		2212	RUSH	29.41	2	90	0.066255	1	100	1000	1	0	1.898204239
507-003	V07	fear	11	4/4/2011		2212	RUSH	29.41	1	95	0.08329	1	121	1331	1	0	2.578907199
507-003	V07	calm	11	4/4/2011		2212	RUSH	29.41	2	90	-0.03306	1	121	1331	1	0	-2.07033198
507-003	V07	calm	12	4/4/2011		2212	RUSH	29.41	4	80	-1.333835	1	144	1728	1	0	-54.04810674
507-003	V07	fear	12	4/4/2011		2212	RUSH	29.41	5	75	-1.059588	1	144	1728	1	0	-43.0894484
507-003	V03	happy	1	1/3/2011		2212	RUSH	29.16	1	95	0.02176	1	1	1	0	0	0.12022489
507-003	V03	calm	2	1/3/2011		2212	RUSH	29.16	1	95	-0.03886	1	4	8	0	0	-2.302094655
507-003	V03	fear	2	1/3/2011		2212	RUSH	29.16	1	95	-0.02818	1	4	8	0	0	-1.87533166
507-003	V03	calm	3	1/3/2011		2212	RUSH	29.16	1	95	-0.03126	1	9	27	0	0	-1.998405633
507-003	V03	calm	4	1/3/2011		2212	RUSH	29.16	1	95	-0.01068	1	16	64	0	0	-1.176047727
507-003	V03	calm	5	1/3/2011		2212	RUSH	29.16	1	95	0.0029	1	25	125	0	0	-0.633403395
507-003	V03	happy	6	1/3/2011		2212	RUSH	29.16	1	95	-0.05092	1	36	216	0	0	-2.784001183
507-003	V03	calm	6	1/3/2011		2212	RUSH	29.16	1	95	0.0072	1	36	216	0	0	-0.461579343
507-003	V03	calm	7	1/3/2011		2212	RUSH	29.16	1	95	-0.00103	1	49	343	0	0	-0.790442587
507-003	V03	happy	7	1/3/2011		2212	RUSH	29.16	2	90	0.236035	1	49	343	0	0	8.682457164
507-003	V03	calm	8	1/3/2011		2212	RUSH	29.16	1	95	-0.00799	1	64	512	0	0	-1.068557797
507-003	V03	happy	8	1/3/2011		2212	RUSH	29.16	2	90	0.308955	1	64	512	0	0	11.59627342
507-003	V03	happy	9	1/3/2011		2212	RUSH	29.16	1	95	-0.05413	1	81	729	0	0	-2.912269836
507-003	V03	calm	9	1/3/2011		2212	RUSH	29.16	1	95	-0.02019	1	81	729	0	0	-1.556058596
507-003	V03	calm	10	1/3/2011		2212	RUSH	29.16	1	95	-0.01582	1	100	1000	0	0	-1.381437408
507-003	V03	happy	10	1/3/2011		2212	RUSH	29.16	2	90	0.279245	1	100	1000	0	0	10.40908909
507-003	V03	calm	11	1/3/2011		2212	RUSH	29.16	1	95	-0.01157	1	121	1331	0	0	-1.21161131
507-003	V03	happy	11	1/3/2011		2212	RUSH	29.16	2	90	-0.01579	1	121	1331	0	0	-1.380238636
507-003	V03	calm	12	1/3/2011		2212	RUSH	29.16	1	95	-0.00772	1	144	1728	0	0	-1.057768845
507-003	V03	fear	12	1/3/2011		2212	RUSH	29.16	2	90	-1.344005	1	144	1728	0	0	-54.4544906
507-003	V03	happy	12	1/3/2011		2212	RUSH	29.16	3	85	-0.912156667	1	144	1728	0	0	-37.19822769
507-005	V07	fear	1	4/25/2011		2212	RUSH	18.97	16	20	0.00033375	0	1	1	1	0	-0.735948389
507-005	V07	happy	1	4/25/2011		2212	RUSH	18.97	17	15	-0.002741765	0	1	1	1	0	-0.858843145
507-005	V07	calm	1	4/25/2011		2212	RUSH	18.97	20	0	0.0048025	0	1	1	1	0	-0.557381242
507-005	V07	fear	2	4/25/2011		2212	RUSH	18.97	17	15	0.01261	0	4	8	1	0	-0.24540071
507-005	V07	calm	2	4/25/2011		2212	RUSH	18.97	19	5	0.003887368	0	4	8	1	0	-0.593949076
507-005	V07	happy	2	4/25/2011		2212	RUSH	18.97	19	5	0.018762632	0	4	8	1	0	0.000452816
507-005	V07	fear	3	4/25/2011		2212	RUSH	18.97	17	15	0.025962941	0	9	27	1	0	0.288170553
507-005	V07	happy	3	4/25/2011		2212	RUSH	18.97	17	15	0.038972353	0	9	27	1	0	0.808014713
507-005	V07	calm	3	4/25/2011		2212	RUSH	18.97	19	5	0.013558947	0	9	27	1	0	-0.207481659
507-005	V07	fear	4	4/25/2011		2212	RUSH	18.97	17	15	0.039885294	0	16	64	1	0	0.844494997
507-005	V07	happy	4	4/25/2011		2212	RUSH	18.97	18	10	0.054618333	0	16	64	1	0	1.433213709
507-005	V07	calm	4	4/25/2011		2212	RUSH	18.97	19	5	0.025743684	0	16	64	1	0	0.279409245
507-005	V07	fear	5	4/25/2011		2212	RUSH	18.97	16	20	0.04298625	0	25	125	1	0	0.968406352
507-005	V07	happy	5	4/25/2011		2212	RUSH	18.97	16	20	0.05063125	0	25	125	1	0	1.273893533
507-005	V07	calm	5	4/25/2011		2212	RUSH	18.97	20	0	0.034854	0	25	125	1	0	0.643449108
507-005	V07	fear	6	4/25/2011		2212	RUSH	18.97	16	20	0.06066375	0	36	216	1	0	1.674783022
507-005	V07	happy	6	4/25/2011		2212	RUSH	18.97	17	15	0.052408824	0	36	216	1	0	1.344923758
507-005	V07	calm	6	4/25/2011		2212	RUSH	18.97	20	0	0.033065	0	36	216	1	0	0.571962311
507-005	V07	happy	7	4/25/2011		2212	RUSH	18.97	15	25	0.054541333	0	49	343	1	0	1.43013686
507-005	V07	fear	7	4/25/2011		2212	RUSH	18.97	16	20	0.06956125	0	49	343	1	0	2.030318953
507-005	V07	calm	7	4/25/2011		2212	RUSH	18.97	19	5	0.01844	0	49	343	1	0	-0.012439262
507-005	V07	happy	8	4/25/2011		2212	RUSH	18.97	13	35	0.065931538	0	64	512	1	0	1.885278994
507-005	V07	fear	8	4/25/2011		2212	RUSH	18.97	14	30	0.066081429	0	64	512	1	0	1.891268501
507-005	V07	calm	8	4/25/2011		2212	RUSH	18.97	19	5	0.026818421	0	64	512	1	0	0.322354749
507-005	V07	fear	9	4/25/2011		2212	RUSH	18.97	15	25	0.043629333	0	81	729	1	0	0.994103358
507-005	V07	happy	9	4/25/2011		2212	RUSH	18.97	15	25	0.066608	0	81	729	1	0	1.912309795
507-005	V07	calm	9	4/25/2011		2212	RUSH	18.97	20	0	0.03253	0	81	729	1	0	0.550584202
507-005	V07	fear	10	4/25/2011		2212	RUSH	18.97	15	25	0.050833333	0	100	1000	1	0	1.281968584
507-005	V07	happy	10	4/25/2011		2212	RUSH	18.97	15	25	0.076559333	0	100	1000	1	0	2.309955925
507-005	V07	calm	10	4/25/2011		2212	RUSH	18.97	19	5	0.010803684	0	100	1000	1	0	-0.317579439
507-005	V07	happy	11	4/25/2011		2212	RUSH	18.97	17	15	0.060933529	0	121	1331	1	0	1.685563143
507-005	V07	fear	11	4/25/2011		2212	RUSH	18.97	18	10	0.051042222	0	121	1331	1	0	1.290315597
507-005	V07	calm	11	4/25/2011		2212	RUSH	18.97	19	5	0.015957895	0	121	1331	1	0	-0.111621899
507-005	V07	fear	12	4/25/2011		2212	RUSH	18.97	18	10	-0.028116667	0	144	1728	1	0	-1.872800932
507-005	V07	happy	12	4/25/2011		2212	RUSH	18.97	19	5	-0.140110526	0	144	1728	1	0	-6.347972716
507-005	V07	calm	12	4/25/2011		2212	RUSH	18.97	20	0	0.022941	0	144	1728	1	0	0.167416565
507-005	V03	fear	1	2/3/2011		2212	RUSH	18.75	18	10	-0.016522222	0	1	1	0	0	-1.409497555
507-005	V03	calm	1	2/3/2011		2212	RUSH	18.75	20	0	-0.013118	0	1	1	0	0	-1.273467969
507-005	V03	happy	1	2/3/2011		2212	RUSH	18.75	20	0	-0.0039395	0	1	1	0	0	-0.906703536
507-005	V03	fear	2	2/3/2011		2212	RUSH	18.75	18	10	-0.010865	0	4	8	0	0	-1.183440157
507-005	V03	happy	2	2/3/2011		2212	RUSH	18.75	18	10	0.004548333	0	4	8	0	0	-0.567537522
507-005	V03	calm	2	2/3/2011		2212	RUSH	18.75	20	0	-0.0057455	0	4	8	0	0	-0.978869637
507-005	V03	fear	3	2/3/2011		2212	RUSH	18.75	18	10	0.013268333	0	9	27	0	0	-0.219094327
507-005	V03	happy	3	2/3/2011		2212	RUSH	18.75	19	5	0.017518421	0	9	27	0	0	-0.049264713
507-005	V03	calm	3	2/3/2011		2212	RUSH	18.75	19	5	0.020598421	0	9	27	0	0	0.073809259
507-005	V03	happy	4	2/3/2011		2212	RUSH	18.75	19	5	0.031475263	0	16	64	0	0	0.50843788
507-005	V03	calm	4	2/3/2011		2212	RUSH	18.75	19	5	0.042154737	0	16	64	0	0	0.935179856
507-005	V03	fear	4	2/3/2011		2212	RUSH	18.75	20	0	0.0171175	0	16	64	0	0	-0.065285148
507-005	V03	happy	5	2/3/2011		2212	RUSH	18.75	18	10	0.034631667	0	25	125	0	0	0.634564886
507-005	V03	calm	5	2/3/2011		2212	RUSH	18.75	19	5	0.043186316	0	25	125	0	0	0.976400806
507-005	V03	fear	5	2/3/2011		2212	RUSH	18.75	20	0	0.021091	0	25	125	0	0	0.093492264
507-005	V03	happy	6	2/3/2011		2212	RUSH	18.75	17	15	0.038347059	0	36	216	0	0	0.783028539
507-005	V03	fear	6	2/3/2011		2212	RUSH	18.75	19	5	0.018843158	0	36	216	0	0	0.003670561
507-005	V03	calm	6	2/3/2011		2212	RUSH	18.75	19	5	0.046743158	0	36	216	0	0	1.118528946
507-005	V03	happy	7	2/3/2011		2212	RUSH	18.75	15	25	0.036149333	0	49	343	0	0	0.695209426
507-005	V03	calm	7	2/3/2011		2212	RUSH	18.75	16	20	0.041595625	0	49	343	0	0	0.912838254
507-005	V03	fear	7	2/3/2011		2212	RUSH	18.75	19	5	0.007754737	0	49	343	0	0	-0.439412562
507-005	V03	happy	8	2/3/2011		2212	RUSH	18.75	16	20	0.04611625	0	64	512	0	0	1.093478278
507-005	V03	calm	8	2/3/2011		2212	RUSH	18.75	16	20	0.048635	0	64	512	0	0	1.194125216
507-005	V03	fear	8	2/3/2011		2212	RUSH	18.75	18	10	0.007166111	0	64	512	0	0	-0.462933516
507-005	V03	happy	9	2/3/2011		2212	RUSH	18.75	16	20	0.03722	0	81	729	0	0	0.737992296
507-005	V03	calm	9	2/3/2011		2212	RUSH	18.75	17	15	0.043567647	0	81	729	0	0	0.991638442
507-005	V03	fear	9	2/3/2011		2212	RUSH	18.75	19	5	0.017533684	0	81	729	0	0	-0.048654817
507-005	V03	happy	10	2/3/2011		2212	RUSH	18.75	15	25	0.03644	0	100	1000	0	0	0.706824212
507-005	V03	calm	10	2/3/2011		2212	RUSH	18.75	19	5	0.050145263	0	100	1000	0	0	1.254473939
507-005	V03	fear	10	2/3/2011		2212	RUSH	18.75	20	0	0.0233155	0	100	1000	0	0	0.182381242
507-005	V03	happy	11	2/3/2011		2212	RUSH	18.75	14	30	0.045944286	0	121	1331	0	0	1.086606755
507-005	V03	fear	11	2/3/2011		2212	RUSH	18.75	19	5	0.022279474	0	121	1331	0	0	0.140982594
507-005	V03	calm	11	2/3/2011		2212	RUSH	18.75	20	0	0.0416045	0	121	1331	0	0	0.913192891
507-005	V03	happy	12	2/3/2011		2212	RUSH	18.75	19	5	-0.301455263	0	144	1728	0	0	-12.79516028
507-005	V03	calm	12	2/3/2011		2212	RUSH	18.75	20	0	-0.0371905	0	144	1728	0	0	-2.235382968
507-005	V03	fear	12	2/3/2011		2212	RUSH	18.75	20	0	0.019242	0	144	1728	0	0	0.019607922
507-006	V03	fear	1	2/21/2011		2212	RUSH	31.2	14	30	0.003595	0	1	1	0	1	-0.605631833
507-006	V03	happy	1	2/21/2011		2212	RUSH	31.2	16	20	0.00478125	0	1	1	0	1	-0.558230372
507-006	V03	calm	1	2/21/2011		2212	RUSH	31.2	18	10	0.031293333	0	1	1	0	1	0.501168124
507-006	V03	fear	2	2/21/2011		2212	RUSH	31.2	16	20	0.00866625	0	4	8	0	1	-0.402989339
507-006	V03	happy	2	2/21/2011		2212	RUSH	31.2	16	20	0.01026	0	4	8	0	1	-0.339304552
507-006	V03	calm	2	2/21/2011		2212	RUSH	31.2	18	10	0.024856111	0	4	8	0	1	0.243942643
507-006	V03	happy	3	2/21/2011		2212	RUSH	31.2	16	20	0.00185	0	9	27	0	1	-0.675360431
507-006	V03	calm	3	2/21/2011		2212	RUSH	31.2	16	20	0.025805	0	9	27	0	1	0.281859376
507-006	V03	fear	3	2/21/2011		2212	RUSH	31.2	17	15	0.013591765	0	9	27	0	1	-0.206170282
507-006	V03	happy	4	2/21/2011		2212	RUSH	31.2	15	25	0.008516667	0	16	64	0	1	-0.408966538
507-006	V03	calm	4	2/21/2011		2212	RUSH	31.2	15	25	0.043420667	0	16	64	0	1	0.985765256
507-006	V03	fear	4	2/21/2011		2212	RUSH	31.2	17	15	0.02546	0	16	64	0	1	0.268073493
507-006	V03	calm	5	2/21/2011		2212	RUSH	31.2	12	40	0.0414275	0	25	125	0	1	0.906120133
507-006	V03	happy	5	2/21/2011		2212	RUSH	31.2	16	20	0.015735625	0	25	125	0	1	-0.120503604
507-006	V03	fear	5	2/21/2011		2212	RUSH	31.2	16	20	0.01875125	0	25	125	0	1	-2.00E-06
507-006	V03	calm	6	2/21/2011		2212	RUSH	31.2	13	35	0.047914615	0	36	216	0	1	1.165339293
507-006	V03	happy	6	2/21/2011		2212	RUSH	31.2	14	30	-0.002657143	0	36	216	0	1	-0.855461727
507-006	V03	fear	6	2/21/2011		2212	RUSH	31.2	15	25	0.025830667	0	36	216	0	1	0.282885006
507-006	V03	fear	7	2/21/2011		2212	RUSH	31.2	15	25	0.027094667	0	49	343	0	1	0.333393285
507-006	V03	calm	7	2/21/2011		2212	RUSH	31.2	15	25	0.060166	0	49	343	0	1	1.654893389
507-006	V03	happy	7	2/21/2011		2212	RUSH	31.2	16	20	0.016501875	0	49	343	0	1	-0.089884958
507-006	V03	fear	8	2/21/2011		2212	RUSH	31.2	12	40	0.023985833	0	64	512	0	1	0.209167133
507-006	V03	calm	8	2/21/2011		2212	RUSH	31.2	16	20	0.06512125	0	64	512	0	1	1.85290063
507-006	V03	happy	8	2/21/2011		2212	RUSH	31.2	17	15	0.01961	0	64	512	0	1	0.034312864
507-006	V03	fear	9	2/21/2011		2212	RUSH	31.2	15	25	0.055460667	0	81	729	0	1	1.466872603
507-006	V03	happy	9	2/21/2011		2212	RUSH	31.2	17	15	0.019248235	0	81	729	0	1	0.019857066
507-006	V03	calm	9	2/21/2011		2212	RUSH	31.2	17	15	0.061817647	0	81	729	0	1	1.720891687
507-006	V03	fear	10	2/21/2011		2212	RUSH	31.2	15	25	0.054899333	0	100	1000	0	1	1.444442211
507-006	V03	happy	10	2/21/2011		2212	RUSH	31.2	16	20	0.018711875	0	100	1000	0	1	-0.001575387
507-006	V03	calm	10	2/21/2011		2212	RUSH	31.2	17	15	0.051381176	0	100	1000	0	1	1.303859888
507-006	V03	happy	11	2/21/2011		2212	RUSH	31.2	12	40	0.027716667	0	121	1331	0	1	0.358247834
507-006	V03	fear	11	2/21/2011		2212	RUSH	31.2	15	25	0.02954	0	121	1331	0	1	0.431106547
507-006	V03	calm	11	2/21/2011		2212	RUSH	31.2	19	5	0.055962632	0	121	1331	0	1	1.486930663
507-006	V03	calm	12	2/21/2011		2212	RUSH	31.2	17	15	-0.078774706	0	144	1728	0	1	-3.897049661
507-006	V03	fear	12	2/21/2011		2212	RUSH	31.2	17	15	-0.046057059	0	144	1728	0	1	-2.589682525
507-006	V03	happy	12	2/21/2011		2212	RUSH	31.2	19	5	-0.39331	0	144	1728	0	1	-16.46559123
507-006	V07	happy	1	5/20/2011		2212	RUSH	31.44	13	35	0.003764615	0	1	1	1	1	-0.598854173
507-006	V07	calm	1	5/20/2011		2212	RUSH	31.44	15	25	-0.002348667	0	1	1	1	1	-0.843135309
507-006	V07	fear	1	5/20/2011		2212	RUSH	31.44	16	20	-0.022373125	0	1	1	1	1	-1.643294267
507-006	V07	fear	2	5/20/2011		2212	RUSH	31.44	13	35	-0.011134615	0	4	8	1	1	-1.194213725
507-006	V07	calm	2	5/20/2011		2212	RUSH	31.44	14	30	-0.011780714	0	4	8	1	1	-1.220031248
507-006	V07	happy	2	5/20/2011		2212	RUSH	31.44	14	30	0.005311429	0	4	8	1	1	-0.537044906
507-006	V07	fear	3	5/20/2011		2212	RUSH	31.44	11	45	0.007232727	0	9	27	1	1	-0.460271602
507-006	V07	happy	3	5/20/2011		2212	RUSH	31.44	12	40	0.018914167	0	9	27	1	1	0.006508016
507-006	V07	calm	3	5/20/2011		2212	RUSH	31.44	14	30	0.008559286	0	9	27	1	1	-0.407263522
507-006	V07	fear	4	5/20/2011		2212	RUSH	31.44	12	40	0.002345	0	16	64	1	1	-0.655580685
507-006	V07	happy	4	5/20/2011		2212	RUSH	31.44	14	30	0.016663571	0	16	64	1	1	-0.083423734
507-006	V07	calm	4	5/20/2011		2212	RUSH	31.44	15	25	0.006547333	0	16	64	1	1	-0.487659317
507-006	V07	happy	5	5/20/2011		2212	RUSH	31.44	11	45	0.012895455	0	25	125	1	1	-0.23399419
507-006	V07	fear	5	5/20/2011		2212	RUSH	31.44	14	30	-0.003287143	0	25	125	1	1	-0.880635949
507-006	V07	calm	5	5/20/2011		2212	RUSH	31.44	16	20	-0.004620625	0	25	125	1	1	-0.933920665
507-006	V07	calm	6	5/20/2011		2212	RUSH	31.44	14	30	-0.002011429	0	36	216	1	1	-0.829659589
507-006	V07	happy	6	5/20/2011		2212	RUSH	31.44	15	25	0.017869333	0	36	216	1	1	-0.035242592
507-006	V07	fear	6	5/20/2011		2212	RUSH	31.44	16	20	0.008503125	0	36	216	1	1	-0.409507664
507-006	V07	fear	7	5/20/2011		2212	RUSH	31.44	12	40	-0.011453333	0	49	343	1	1	-1.206949404
507-006	V07	calm	7	5/20/2011		2212	RUSH	31.44	14	30	0.017184286	0	49	343	1	1	-0.062616441
507-006	V07	happy	7	5/20/2011		2212	RUSH	31.44	15	25	0.011	0	49	343	1	1	-0.309734832
507-006	V07	fear	8	5/20/2011		2212	RUSH	31.44	14	30	-0.006415714	0	64	512	1	1	-1.005650774
507-006	V07	happy	8	5/20/2011		2212	RUSH	31.44	14	30	0.003278571	0	64	512	1	1	-0.618276045
507-006	V07	calm	8	5/20/2011		2212	RUSH	31.44	16	20	0.02893125	0	64	512	1	1	0.406781456
507-006	V07	happy	9	5/20/2011		2212	RUSH	31.44	10	50	-0.02509	0	81	729	1	1	-1.751858097
507-006	V07	fear	9	5/20/2011		2212	RUSH	31.44	14	30	0.006061429	0	81	729	1	1	-0.507075595
507-006	V07	calm	9	5/20/2011		2212	RUSH	31.44	14	30	0.026087857	0	81	729	1	1	0.293162082
507-006	V07	happy	10	5/20/2011		2212	RUSH	31.44	11	45	0.023404545	0	100	1000	1	1	0.185939398
507-006	V07	fear	10	5/20/2011		2212	RUSH	31.44	12	40	-0.001495833	0	100	1000	1	1	-0.809056846
507-006	V07	calm	10	5/20/2011		2212	RUSH	31.44	14	30	0.040387143	0	100	1000	1	1	0.864548422
507-006	V07	fear	11	5/20/2011		2212	RUSH	31.44	12	40	0.004573333	0	121	1331	1	1	-0.566538545
507-006	V07	happy	11	5/20/2011		2212	RUSH	31.44	15	25	0.021564	0	121	1331	1	1	0.11239291
507-006	V07	calm	11	5/20/2011		2212	RUSH	31.44	16	20	0.038835	0	121	1331	1	1	0.802526213
507-006	V07	fear	12	5/20/2011		2212	RUSH	31.44	16	20	-0.065555	0	144	1728	1	1	-3.368802346
507-006	V07	happy	12	5/20/2011		2212	RUSH	31.44	17	15	-0.367216471	0	144	1728	1	1	-15.42291777
507-006	V07	calm	12	5/20/2011		2212	RUSH	31.44	18	10	-0.331492778	0	144	1728	1	1	-13.9954318
507-007	V03	fear	1	2/18/2011		2212	RUSH	19.07	17	15	-0.014536471	0	1	1	0	0	-1.330148768
507-007	V03	calm	1	2/18/2011		2212	RUSH	19.07	18	10	0.000582222	0	1	1	0	0	-0.726019676
507-007	V03	happy	1	2/18/2011		2212	RUSH	19.07	19	5	-0.011625789	0	1	1	0	0	-1.213840587
507-007	V03	fear	2	2/18/2011		2212	RUSH	19.07	19	5	0.007740526	0	4	8	0	0	-0.43998042
507-007	V03	happy	2	2/18/2011		2212	RUSH	19.07	20	0	0.0040335	0	4	8	0	0	-0.588109776
507-007	V03	calm	2	2/18/2011		2212	RUSH	19.07	20	0	0.0073445	0	4	8	0	0	-0.455805255
507-007	V03	fear	3	2/18/2011		2212	RUSH	19.07	18	10	0.022316111	0	9	27	0	0	0.142446575
507-007	V03	happy	3	2/18/2011		2212	RUSH	19.07	20	0	0.011471	0	9	27	0	0	-0.290914104
507-007	V03	calm	3	2/18/2011		2212	RUSH	19.07	20	0	0.018256	0	9	27	0	0	-0.019791733
507-007	V03	fear	4	2/18/2011		2212	RUSH	19.07	18	10	0.007012778	0	16	64	0	0	-0.469060562
507-007	V03	calm	4	2/18/2011		2212	RUSH	19.07	19	5	0.020159474	0	16	64	0	0	0.05626934
507-007	V03	happy	4	2/18/2011		2212	RUSH	19.07	20	0	0.006478	0	16	64	0	0	-0.4904298
507-007	V03	fear	5	2/18/2011		2212	RUSH	19.07	18	10	0.007028889	0	25	125	0	0	-0.468416781
507-007	V03	calm	5	2/18/2011		2212	RUSH	19.07	19	5	0.033231053	0	25	125	0	0	0.578597636
507-007	V03	happy	5	2/18/2011		2212	RUSH	19.07	20	0	0.0164635	0	25	125	0	0	-0.091418388
507-007	V03	fear	6	2/18/2011		2212	RUSH	19.07	18	10	0.012307222	0	36	216	0	0	-0.257499441
507-007	V03	happy	6	2/18/2011		2212	RUSH	19.07	20	0	0.029424	0	36	216	0	0	0.426471293
507-007	V03	calm	6	2/18/2011		2212	RUSH	19.07	20	0	0.039016	0	36	216	0	0	0.809758807
507-007	V03	fear	7	2/18/2011		2212	RUSH	19.07	18	10	0.029107222	0	49	343	0	0	0.413813135
507-007	V03	calm	7	2/18/2011		2212	RUSH	19.07	20	0	0.035044	0	49	343	0	0	0.651041334
507-007	V03	happy	7	2/18/2011		2212	RUSH	19.07	20	0	0.0405405	0	49	343	0	0	0.870676427
507-007	V03	fear	8	2/18/2011		2212	RUSH	19.07	17	15	0.033605882	0	64	512	0	0	0.593575459
507-007	V03	calm	8	2/18/2011		2212	RUSH	19.07	20	0	0.034453	0	64	512	0	0	0.627425516
507-007	V03	happy	8	2/18/2011		2212	RUSH	19.07	20	0	0.0414465	0	64	512	0	0	0.906879356
507-007	V03	fear	9	2/18/2011		2212	RUSH	19.07	18	10	0.023193333	0	81	729	0	0	0.177499561
507-007	V03	happy	9	2/18/2011		2212	RUSH	19.07	19	5	0.031408421	0	81	729	0	0	0.505766935
507-007	V03	calm	9	2/18/2011		2212	RUSH	19.07	20	0	0.045301	0	81	729	0	0	1.060901637
507-007	V03	fear	10	2/18/2011		2212	RUSH	19.07	18	10	0.01596	0	100	1000	0	0	-0.111537785
507-007	V03	happy	10	2/18/2011		2212	RUSH	19.07	19	5	0.026183158	0	100	1000	0	0	0.296970223
507-007	V03	calm	10	2/18/2011		2212	RUSH	19.07	20	0	0.046809	0	100	1000	0	0	1.121159932
507-007	V03	fear	11	2/18/2011		2212	RUSH	19.07	19	5	0.019956842	0	121	1331	0	0	0.048172352
507-007	V03	happy	11	2/18/2011		2212	RUSH	19.07	20	0	0.03559	0	121	1331	0	0	0.672858992
507-007	V03	calm	11	2/18/2011		2212	RUSH	19.07	20	0	0.041877	0	121	1331	0	0	0.92408174
507-007	V03	fear	12	2/18/2011		2212	RUSH	19.07	19	5	0.023172632	0	144	1728	0	0	0.176672368
507-007	V03	happy	12	2/18/2011		2212	RUSH	19.07	20	0	-0.035637	0	144	1728	0	0	-2.173306534
507-007	V03	calm	12	2/18/2011		2212	RUSH	19.07	20	0	0.03539	0	144	1728	0	0	0.664867176
507-007	V07	happy	1	5/20/2011		2212	RUSH	19.32	19	5	-0.030565263	0	1	1	1	0	-1.97064458
507-007	V07	fear	1	5/20/2011		2212	RUSH	19.32	20	0	-0.0292595	0	1	1	1	0	-1.918467489
507-007	V07	calm	1	5/20/2011		2212	RUSH	19.32	20	0	-0.006582	0	1	1	1	0	-1.01229541
507-007	V07	fear	2	5/20/2011		2212	RUSH	19.32	20	0	-0.0101715	0	4	8	1	0	-1.155728534
507-007	V07	happy	2	5/20/2011		2212	RUSH	19.32	20	0	-0.0085825	0	4	8	1	0	-1.092233553
507-007	V07	calm	2	5/20/2011		2212	RUSH	19.32	20	0	0.011235	0	4	8	1	0	-0.300344447
507-007	V07	calm	3	5/20/2011		2212	RUSH	19.32	19	5	0.017453684	0	9	27	1	0	-0.051851544
507-007	V07	fear	3	5/20/2011		2212	RUSH	19.32	20	0	-0.006522	0	9	27	1	0	-1.009897865
507-007	V07	happy	3	5/20/2011		2212	RUSH	19.32	20	0	0.0064715	0	9	27	1	0	-0.490689534
507-007	V07	calm	4	5/20/2011		2212	RUSH	19.32	19	5	0.016024737	0	16	64	1	0	-0.108950954
507-007	V07	fear	4	5/20/2011		2212	RUSH	19.32	20	0	-0.0200525	0	16	64	1	0	-1.550564222
507-007	V07	happy	4	5/20/2011		2212	RUSH	19.32	20	0	0.008901	0	16	64	1	0	-0.393608944
507-007	V07	happy	5	5/20/2011		2212	RUSH	19.32	19	5	0.007051053	0	25	125	1	0	-0.467531128
507-007	V07	calm	5	5/20/2011		2212	RUSH	19.32	19	5	0.015211579	0	25	125	1	0	-0.141444001
507-007	V07	fear	5	5/20/2011		2212	RUSH	19.32	20	0	-0.017908	0	25	125	1	0	-1.464871971
507-007	V07	calm	6	5/20/2011		2212	RUSH	19.32	19	5	0.013840526	0	36	216	1	0	-0.19623002
507-007	V07	happy	6	5/20/2011		2212	RUSH	19.32	19	5	0.01391	0	36	216	1	0	-0.193453903
507-007	V07	fear	6	5/20/2011		2212	RUSH	19.32	20	0	-0.0102245	0	36	216	1	0	-1.157846365
507-007	V07	happy	7	5/20/2011		2212	RUSH	19.32	19	5	0.000693684	0	49	343	1	0	-0.721565757
507-007	V07	calm	7	5/20/2011		2212	RUSH	19.32	19	5	0.02004	0	49	343	1	0	0.051495269
507-007	V07	fear	7	5/20/2011		2212	RUSH	19.32	20	0	-0.004328	0	49	343	1	0	-0.922227639
507-007	V07	happy	8	5/20/2011		2212	RUSH	19.32	19	5	-0.002641579	0	64	512	1	0	-0.854839804
507-007	V07	calm	8	5/20/2011		2212	RUSH	19.32	19	5	0.023775789	0	64	512	1	0	0.200773968
507-007	V07	fear	8	5/20/2011		2212	RUSH	19.32	20	0	-0.0015925	0	64	512	1	0	-0.81291957
507-007	V07	happy	9	5/20/2011		2212	RUSH	19.32	17	15	0.004925882	0	81	729	1	0	-0.55245101
507-007	V07	calm	9	5/20/2011		2212	RUSH	19.32	18	10	0.025486667	0	81	729	1	0	0.269139082
507-007	V07	fear	9	5/20/2011		2212	RUSH	19.32	20	0	-0.0031915	0	81	729	1	0	-0.876814142
507-007	V07	happy	10	5/20/2011		2212	RUSH	19.32	18	10	0.012062778	0	100	1000	1	0	-0.267267198
507-007	V07	calm	10	5/20/2011		2212	RUSH	19.32	19	5	0.02629	0	100	1000	1	0	0.301239531
507-007	V07	fear	10	5/20/2011		2212	RUSH	19.32	20	0	-0.0047955	0	100	1000	1	0	-0.94090851
507-007	V07	fear	11	5/20/2011		2212	RUSH	19.32	18	10	-0.002097778	0	121	1331	1	0	-0.833110015
507-007	V07	happy	11	5/20/2011		2212	RUSH	19.32	18	10	0.01901	0	121	1331	1	0	0.010337415
507-007	V07	calm	11	5/20/2011		2212	RUSH	19.32	19	5	0.036173684	0	121	1331	1	0	0.696182469
507-007	V07	fear	12	5/20/2011		2212	RUSH	19.32	19	5	0.006526842	0	144	1728	1	0	-0.488478118
507-007	V07	happy	12	5/20/2011		2212	RUSH	19.32	20	0	-0.109156	0	144	1728	1	0	-5.111058276
507-007	V07	calm	12	5/20/2011		2212	RUSH	19.32	20	0	-0.092856	0	144	1728	1	0	-4.459725241
507-009	V07	fear	1	6/24/2011		2212	RUSH	30.86	3	85	-0.011926667	1	1	1	1	0	-1.225863396
507-009	V07	happy	1	6/24/2011		2212	RUSH	30.86	3	85	-0.004856667	1	1	1	1	0	-0.943352687
507-009	V07	calm	1	6/24/2011		2212	RUSH	30.86	6	70	-0.034365	1	1	1	1	0	-2.122478582
507-009	V07	happy	2	6/24/2011		2212	RUSH	30.86	3	85	0.006156667	1	4	8	1	0	-0.503269972
507-009	V07	fear	2	6/24/2011		2212	RUSH	30.86	3	85	0.006696667	1	4	8	1	0	-0.481692067
507-009	V07	calm	2	6/24/2011		2212	RUSH	30.86	7	65	0.007242857	0	4	8	1	0	-0.459866816
507-009	V07	fear	3	6/24/2011		2212	RUSH	30.86	3	85	0.007873333	1	9	27	1	0	-0.434673574
507-009	V07	happy	3	6/24/2011		2212	RUSH	30.86	3	85	0.007976667	1	9	27	1	0	-0.430544442
507-009	V07	calm	3	6/24/2011		2212	RUSH	30.86	7	65	0.0327	0	9	27	1	0	0.557377246
507-009	V07	fear	4	6/24/2011		2212	RUSH	30.86	2	90	0.000695	1	16	64	1	0	-0.721513171
507-009	V07	happy	4	6/24/2011		2212	RUSH	30.86	4	80	0.007115	1	16	64	1	0	-0.464975865
507-009	V07	calm	4	6/24/2011		2212	RUSH	30.86	5	75	0.069732	1	16	64	1	0	2.037141967
507-009	V07	fear	5	6/24/2011		2212	RUSH	30.86	3	85	-0.016496667	1	25	125	1	0	-1.4084764
507-009	V07	happy	5	6/24/2011		2212	RUSH	30.86	4	80	-0.0168375	1	25	125	1	0	-1.422095774
507-009	V07	calm	5	6/24/2011		2212	RUSH	30.86	5	75	0.072944	1	25	125	1	0	2.165490538
507-009	V07	happy	6	6/24/2011		2212	RUSH	30.86	2	90	-0.02106	1	36	216	1	0	-1.590822997
507-009	V07	fear	6	6/24/2011		2212	RUSH	30.86	3	85	-0.005083333	1	36	216	1	0	-0.952410052
507-009	V07	calm	6	6/24/2011		2212	RUSH	30.86	3	85	0.08635	1	36	216	1	0	2.70118199
507-009	V07	happy	7	6/24/2011		2212	RUSH	30.86	2	90	-0.016205	1	49	343	1	0	-1.396821655
507-009	V07	fear	7	6/24/2011		2212	RUSH	30.86	2	90	0.017325	1	49	343	1	0	-0.056993639
507-009	V07	calm	7	6/24/2011		2212	RUSH	30.86	3	85	0.065856667	1	49	343	1	0	1.882287218
507-009	V07	fear	8	6/24/2011		2212	RUSH	30.86	1	95	-0.01569	1	64	512	1	0	-1.376242727
507-009	V07	calm	8	6/24/2011		2212	RUSH	30.86	1	95	0.0565	1	64	512	1	0	1.508403395
507-009	V07	happy	8	6/24/2011		2212	RUSH	30.86	2	90	-0.01703	1	64	512	1	0	-1.429787897
507-009	V07	fear	9	6/24/2011		2212	RUSH	30.86	1	95	-0.00559	1	81	729	1	0	-0.972656
507-009	V07	calm	9	6/24/2011		2212	RUSH	30.86	1	95	0.07495	1	81	729	1	0	2.245648456
507-009	V07	happy	9	6/24/2011		2212	RUSH	30.86	3	85	0.009363333	1	81	729	1	0	-0.375134542
507-009	V07	happy	10	6/24/2011		2212	RUSH	30.86	1	95	-0.02159	1	100	1000	1	0	-1.612001311
507-009	V07	calm	10	6/24/2011		2212	RUSH	30.86	1	95	0.08609	1	100	1000	1	0	2.690792628
507-009	V07	fear	10	6/24/2011		2212	RUSH	30.86	2	90	0.028855	1	100	1000	1	0	0.403734576
507-009	V07	calm	11	6/24/2011		2212	RUSH	30.86	1	95	0.10345	1	121	1331	1	0	3.38448229
507-009	V07	fear	11	6/24/2011		2212	RUSH	30.86	2	90	0.033085	1	121	1331	1	0	0.572761492
507-009	V07	happy	12	6/24/2011		2212	RUSH	30.86	4	80	-1.2905075	1	144	1728	1	0	-52.31677962
507-009	V07	fear	12	6/24/2011		2212	RUSH	30.86	5	75	-1.013812	1	144	1728	1	0	-41.26028147
507-009	V07	calm	12	6/24/2011		2212	RUSH	30.86	6	70	-1.055136667	1	144	1728	1	0	-42.91157722
507-009	V03	calm	1	4/1/2011		2212	RUSH	30.63	14	30	-0.023082857	0	1	1	0	0	-1.671654506
507-009	V03	fear	1	4/1/2011		2212	RUSH	30.63	15	25	-0.012327333	0	1	1	0	0	-1.241873641
507-009	V03	happy	1	4/1/2011		2212	RUSH	30.63	15	25	-0.005963333	0	1	1	0	0	-0.987574044
507-009	V03	calm	2	4/1/2011		2212	RUSH	30.63	16	20	-0.028485	0	4	8	0	0	-1.88751918
507-009	V03	fear	2	4/1/2011		2212	RUSH	30.63	17	15	-0.004136471	0	4	8	0	0	-0.914574316
507-009	V03	happy	2	4/1/2011		2212	RUSH	30.63	17	15	-0.000224706	0	4	8	0	0	-0.758263778
507-009	V03	calm	3	4/1/2011		2212	RUSH	30.63	18	10	-0.018650556	0	9	27	0	0	-1.494543827
507-009	V03	happy	3	4/1/2011		2212	RUSH	30.63	18	10	0.003858333	0	9	27	0	0	-0.595109288
507-009	V03	fear	3	4/1/2011		2212	RUSH	30.63	18	10	0.014683889	0	9	27	0	0	-0.162530009
507-009	V03	happy	4	4/1/2011		2212	RUSH	30.63	13	35	-0.011644615	0	16	64	0	0	-1.214592857
507-009	V03	calm	4	4/1/2011		2212	RUSH	30.63	14	30	-0.00718	0	16	64	0	0	-1.03619094
507-009	V03	fear	4	4/1/2011		2212	RUSH	30.63	19	5	-0.001594211	0	16	64	0	0	-0.81298794
507-009	V03	calm	5	4/1/2011		2212	RUSH	30.63	8	60	0.01759375	0	25	125	0	0	-0.046254635
507-009	V03	happy	5	4/1/2011		2212	RUSH	30.63	10	50	0.003796	0	25	125	0	0	-0.597600058
507-009	V03	fear	5	4/1/2011		2212	RUSH	30.63	18	10	0.002311667	0	25	125	0	0	-0.656912641
507-009	V03	calm	6	4/1/2011		2212	RUSH	30.63	6	70	0.017771667	1	36	216	0	0	-0.039145235
507-009	V03	happy	6	4/1/2011		2212	RUSH	30.63	9	55	0.024994444	0	36	216	0	0	0.249470302
507-009	V03	fear	6	4/1/2011		2212	RUSH	30.63	12	40	-0.022735	0	36	216	0	0	-1.657754459
507-009	V03	happy	7	4/1/2011		2212	RUSH	30.63	7	65	0.03422	0	49	343	0	0	0.61811505
507-009	V03	calm	7	4/1/2011		2212	RUSH	30.63	10	50	0.011851	0	49	343	0	0	-0.275729653
507-009	V03	fear	7	4/1/2011		2212	RUSH	30.63	13	35	-0.011657692	0	49	343	0	0	-1.215115402
507-009	V03	happy	8	4/1/2011		2212	RUSH	30.63	8	60	0.02532625	0	64	512	0	0	0.262728966
507-009	V03	calm	8	4/1/2011		2212	RUSH	30.63	11	45	0.007476364	0	64	512	0	0	-0.450536091
507-009	V03	fear	8	4/1/2011		2212	RUSH	30.63	14	30	0.022273571	0	64	512	0	0	0.140746715
507-009	V03	calm	9	4/1/2011		2212	RUSH	30.63	12	40	0.006375	0	81	729	0	0	-0.494545585
507-009	V03	happy	9	4/1/2011		2212	RUSH	30.63	12	40	0.055356667	0	81	729	0	0	1.462716858
507-009	V03	fear	9	4/1/2011		2212	RUSH	30.63	15	25	0.006569333	0	81	729	0	0	-0.486780217
507-009	V03	happy	10	4/1/2011		2212	RUSH	30.63	14	30	0.056162857	0	100	1000	0	0	1.49493147
507-009	V03	calm	10	4/1/2011		2212	RUSH	30.63	15	25	0.017925333	0	100	1000	0	0	-0.033004883
507-009	V03	fear	10	4/1/2011		2212	RUSH	30.63	17	15	0.026067059	0	100	1000	0	0	0.292331013
507-009	V03	calm	11	4/1/2011		2212	RUSH	30.63	16	20	-0.00423125	0	121	1331	0	0	-0.918361598
507-009	V03	happy	11	4/1/2011		2212	RUSH	30.63	16	20	0.04137625	0	121	1331	0	0	0.90407223
507-009	V03	fear	11	4/1/2011		2212	RUSH	30.63	18	10	0.019818889	0	121	1331	0	0	0.042659876
507-009	V03	calm	12	4/1/2011		2212	RUSH	30.63	18	10	-0.233471667	0	144	1728	0	0	-10.0785982
507-009	V03	happy	12	4/1/2011		2212	RUSH	30.63	19	5	-0.322986842	0	144	1728	0	0	-13.6555424
507-009	V03	fear	12	4/1/2011		2212	RUSH	30.63	20	0	-0.128681	0	144	1728	0	0	-5.89125935
507-010	V07	happy	1	7/27/2011		2212	RUSH	18.39	12	40	-0.012030833	0	1	1	1	0	-1.230025774
507-010	V07	calm	1	7/27/2011		2212	RUSH	18.39	15	25	-0.014566667	0	1	1	1	0	-1.331355372
507-010	V07	fear	1	7/27/2011		2212	RUSH	18.39	19	5	-0.017818947	0	1	1	1	0	-1.461313495
507-010	V07	happy	2	7/27/2011		2212	RUSH	18.39	12	40	-0.000216667	0	4	8	1	0	-0.757942547
507-010	V07	calm	2	7/27/2011		2212	RUSH	18.39	15	25	-0.015045333	0	4	8	1	0	-1.350482426
507-010	V07	fear	2	7/27/2011		2212	RUSH	18.39	18	10	-0.010793889	0	4	8	1	0	-1.180598627
507-010	V07	happy	3	7/27/2011		2212	RUSH	18.39	12	40	-0.000738333	0	9	27	1	0	-0.778787841
507-010	V07	calm	3	7/27/2011		2212	RUSH	18.39	14	30	-0.019559286	0	9	27	1	0	-1.530855844
507-010	V07	fear	3	7/27/2011		2212	RUSH	18.39	17	15	-0.016589412	0	9	27	1	0	-1.412182405
507-010	V07	calm	4	7/27/2011		2212	RUSH	18.39	12	40	-0.022373333	0	16	64	1	0	-1.643302578
507-010	V07	happy	4	7/27/2011		2212	RUSH	18.39	12	40	0.004035	0	16	64	1	0	-0.588049837
507-010	V07	fear	4	7/27/2011		2212	RUSH	18.39	14	30	-0.013097143	0	16	64	1	0	-1.272634542
507-010	V07	calm	5	7/27/2011		2212	RUSH	18.39	12	40	-0.020498333	0	25	125	1	0	-1.5683793
507-010	V07	happy	5	7/27/2011		2212	RUSH	18.39	13	35	0.009028462	0	25	125	1	0	-0.38851568
507-010	V07	fear	5	7/27/2011		2212	RUSH	18.39	14	30	-0.008365	0	25	125	1	0	-1.083542453
507-010	V07	calm	6	7/27/2011		2212	RUSH	18.39	10	50	-0.034755	0	36	216	1	0	-2.138062624
507-010	V07	happy	6	7/27/2011		2212	RUSH	18.39	12	40	0.021040833	0	36	216	1	0	0.091487637
507-010	V07	fear	6	7/27/2011		2212	RUSH	18.39	13	35	0.000767692	0	36	216	1	0	-0.718608465
507-010	V07	calm	7	7/27/2011		2212	RUSH	18.39	12	40	-0.016564167	0	49	343	1	0	-1.411173638
507-010	V07	fear	7	7/27/2011		2212	RUSH	18.39	12	40	0.012718333	0	49	343	1	0	-0.241071822
507-010	V07	happy	7	7/27/2011		2212	RUSH	18.39	15	25	0.028066	0	49	343	1	0	0.37220686
507-010	V07	calm	8	7/27/2011		2212	RUSH	18.39	12	40	-0.011858333	0	64	512	1	0	-1.223132832
507-010	V07	happy	8	7/27/2011		2212	RUSH	18.39	13	35	0.015278462	0	64	512	1	0	-0.138771418
507-010	V07	fear	8	7/27/2011		2212	RUSH	18.39	14	30	0.014027857	0	64	512	1	0	-0.188744446
507-010	V07	calm	9	7/27/2011		2212	RUSH	18.39	12	40	-0.008593333	0	81	729	1	0	-1.09266643
507-010	V07	happy	9	7/27/2011		2212	RUSH	18.39	13	35	0.017853846	0	81	729	1	0	-0.035861438
507-010	V07	fear	9	7/27/2011		2212	RUSH	18.39	17	15	0.015198824	0	81	729	1	0	-0.141953679
507-010	V07	happy	10	7/27/2011		2212	RUSH	18.39	12	40	0.007995833	0	100	1000	1	0	-0.429778587
507-010	V07	calm	10	7/27/2011		2212	RUSH	18.39	14	30	-0.010393571	0	100	1000	1	0	-1.164602287
507-010	V07	fear	10	7/27/2011		2212	RUSH	18.39	17	15	0.012490588	0	100	1000	1	0	-0.250172304
507-010	V07	calm	11	7/27/2011		2212	RUSH	18.39	14	30	-0.006650714	0	121	1331	1	0	-1.015041158
507-010	V07	happy	11	7/27/2011		2212	RUSH	18.39	15	25	0.010757333	0	121	1331	1	0	-0.319431582
507-010	V07	fear	11	7/27/2011		2212	RUSH	18.39	15	25	0.013934667	0	121	1331	1	0	-0.192468233
507-010	V07	happy	12	7/27/2011		2212	RUSH	18.39	16	20	-0.157905	0	144	1728	1	0	-7.05902356
507-010	V07	calm	12	7/27/2011		2212	RUSH	18.39	17	15	-0.068391176	0	144	1728	1	0	-3.482133335
507-010	V07	fear	12	7/27/2011		2212	RUSH	18.39	19	5	-0.097373158	0	144	1728	1	0	-4.640226728
507-010	V03	happy	1	5/4/2011		2212	RUSH	18.16	12	40	-0.013996667	0	1	1	0	0	-1.308578695
507-010	V03	fear	1	5/4/2011		2212	RUSH	18.16	14	30	-0.006758571	0	1	1	0	0	-1.019351025
507-010	V03	calm	1	5/4/2011		2212	RUSH	18.16	18	10	-0.006513889	0	1	1	0	0	-1.009573756
507-010	V03	happy	2	5/4/2011		2212	RUSH	18.16	11	45	-0.004933636	0	4	8	0	0	-0.946428297
507-010	V03	fear	2	5/4/2011		2212	RUSH	18.16	16	20	-0.00582625	0	4	8	0	0	-0.982096333
507-010	V03	calm	2	5/4/2011		2212	RUSH	18.16	16	20	0.003806875	0	4	8	0	0	-0.597165503
507-010	V03	happy	3	5/4/2011		2212	RUSH	18.16	11	45	-0.010315455	0	9	27	0	0	-1.161480844
507-010	V03	fear	3	5/4/2011		2212	RUSH	18.16	13	35	-0.008373846	0	9	27	0	0	-1.083895931
507-010	V03	calm	3	5/4/2011		2212	RUSH	18.16	16	20	0.00401625	0	9	27	0	0	-0.58879907
507-010	V03	happy	4	5/4/2011		2212	RUSH	18.16	10	50	0.003752	0	16	64	0	0	-0.599358257
507-010	V03	fear	4	5/4/2011		2212	RUSH	18.16	13	35	-0.011243846	0	16	64	0	0	-1.198578496
507-010	V03	calm	4	5/4/2011		2212	RUSH	18.16	15	25	-0.003051333	0	16	64	0	0	-0.871213198
507-010	V03	happy	5	5/4/2011		2212	RUSH	18.16	12	40	0.01676	0	25	125	0	0	-0.07957052
507-010	V03	fear	5	5/4/2011		2212	RUSH	18.16	14	30	0.005572143	0	25	125	0	0	-0.526627014
507-010	V03	calm	5	5/4/2011		2212	RUSH	18.16	15	25	-0.002922667	0	25	125	0	0	-0.866071822
507-010	V03	happy	6	5/4/2011		2212	RUSH	18.16	11	45	0.029025455	0	36	216	0	0	0.410545801
507-010	V03	fear	6	5/4/2011		2212	RUSH	18.16	14	30	0.001203571	0	36	216	0	0	-0.70119114
507-010	V03	calm	6	5/4/2011		2212	RUSH	18.16	15	25	-0.004907333	0	36	216	0	0	-0.945377254
507-010	V03	happy	7	5/4/2011		2212	RUSH	18.16	11	45	0.029018182	0	49	343	0	0	0.410255179
507-010	V03	fear	7	5/4/2011		2212	RUSH	18.16	13	35	-0.001593846	0	49	343	0	0	-0.812973355
507-010	V03	calm	7	5/4/2011		2212	RUSH	18.16	16	20	0.00508	0	49	343	0	0	-0.546292596
507-010	V03	happy	8	5/4/2011		2212	RUSH	18.16	11	45	0.03383	0	64	512	0	0	0.602531008
507-010	V03	fear	8	5/4/2011		2212	RUSH	18.16	13	35	-0.017517692	0	64	512	0	0	-1.449275622
507-010	V03	calm	8	5/4/2011		2212	RUSH	18.16	14	30	0.004015	0	64	512	0	0	-0.588849019
507-010	V03	happy	9	5/4/2011		2212	RUSH	18.16	11	45	0.024574545	0	81	729	0	0	0.232691524
507-010	V03	fear	9	5/4/2011		2212	RUSH	18.16	14	30	0.01398	0	81	729	0	0	-0.190656767
507-010	V03	calm	9	5/4/2011		2212	RUSH	18.16	15	25	0.01187	0	81	729	0	0	-0.27497043
507-010	V03	happy	10	5/4/2011		2212	RUSH	18.16	11	45	0.036614545	0	100	1000	0	0	0.71379887
507-010	V03	fear	10	5/4/2011		2212	RUSH	18.16	14	30	0.038889286	0	100	1000	0	0	0.804695432
507-010	V03	calm	10	5/4/2011		2212	RUSH	18.16	16	20	0.01074625	0	100	1000	0	0	-0.319874449
507-010	V03	happy	11	5/4/2011		2212	RUSH	18.16	9	55	0.037904444	0	121	1331	0	0	0.76534205
507-010	V03	fear	11	5/4/2011		2212	RUSH	18.16	15	25	0.040831333	0	121	1331	0	0	0.882297847
507-010	V03	calm	11	5/4/2011		2212	RUSH	18.16	16	20	0.00931125	0	121	1331	0	0	-0.377215731
507-010	V03	happy	12	5/4/2011		2212	RUSH	18.16	13	35	-0.257044615	0	144	1728	0	0	-11.02055156
507-010	V03	calm	12	5/4/2011		2212	RUSH	18.16	18	10	-0.202297778	0	144	1728	0	0	-8.832918212
507-010	V03	fear	12	5/4/2011		2212	RUSH	18.16	18	10	-0.105493889	0	144	1728	0	0	-4.964723683
507-011	V07	fear	1	8/29/2011		2212	RUSH	34.09	16	20	-0.0149575	0	1	1	1	0	-1.3469727
507-011	V07	happy	1	8/29/2011		2212	RUSH	34.09	16	20	-0.00771875	0	1	1	1	0	-1.057718896
507-011	V07	calm	1	8/29/2011		2212	RUSH	34.09	17	15	-0.019753529	0	1	1	1	0	-1.538617616
507-011	V07	happy	2	8/29/2011		2212	RUSH	34.09	15	25	-0.01668	0	4	8	1	0	-1.415802219
507-011	V07	calm	2	8/29/2011		2212	RUSH	34.09	17	15	-0.011934118	0	4	8	1	0	-1.226161131
507-011	V07	fear	2	8/29/2011		2212	RUSH	34.09	18	10	-0.014302222	0	4	8	1	0	-1.320788393
507-011	V07	happy	3	8/29/2011		2212	RUSH	34.09	15	25	-0.013603333	0	9	27	1	0	-1.29286143
507-011	V07	fear	3	8/29/2011		2212	RUSH	34.09	17	15	-0.022452353	0	9	27	1	0	-1.646460145
507-011	V07	calm	3	8/29/2011		2212	RUSH	34.09	17	15	-0.010571765	0	9	27	1	0	-1.171722756
507-011	V07	happy	4	8/29/2011		2212	RUSH	34.09	16	20	-0.024859375	0	16	64	1	0	-1.742642534
507-011	V07	fear	4	8/29/2011		2212	RUSH	34.09	17	15	-0.033312941	0	16	64	1	0	-2.08043927
507-011	V07	calm	4	8/29/2011		2212	RUSH	34.09	17	15	-0.020724118	0	16	64	1	0	-1.577401461
507-011	V07	happy	5	8/29/2011		2212	RUSH	34.09	15	25	-0.022167333	0	25	125	1	0	-1.635071007
507-011	V07	calm	5	8/29/2011		2212	RUSH	34.09	15	25	-0.021248	0	25	125	1	0	-1.598335305
507-011	V07	fear	5	8/29/2011		2212	RUSH	34.09	18	10	-0.039411667	0	25	125	1	0	-2.324138762
507-011	V07	happy	6	8/29/2011		2212	RUSH	34.09	15	25	-0.017056	0	36	216	1	0	-1.430826833
507-011	V07	calm	6	8/29/2011		2212	RUSH	34.09	17	15	-0.019800588	0	36	216	1	0	-1.54049805
507-011	V07	fear	6	8/29/2011		2212	RUSH	34.09	18	10	-0.033291111	0	36	216	1	0	-2.079566963
507-011	V07	happy	7	8/29/2011		2212	RUSH	34.09	16	20	-0.0167575	0	49	343	1	0	-1.418899047
507-011	V07	calm	7	8/29/2011		2212	RUSH	34.09	17	15	-0.006478824	0	49	343	1	0	-1.008172591
507-011	V07	fear	7	8/29/2011		2212	RUSH	34.09	18	10	-0.022126111	0	49	343	1	0	-1.633423814
507-011	V07	happy	8	8/29/2011		2212	RUSH	34.09	16	20	-0.012234375	0	64	512	1	0	-1.238159125
507-011	V07	fear	8	8/29/2011		2212	RUSH	34.09	18	10	-0.014521111	0	64	512	1	0	-1.329534996
507-011	V07	calm	8	8/29/2011		2212	RUSH	34.09	18	10	-0.007968889	0	64	512	1	0	-1.067714221
507-011	V07	fear	9	8/29/2011		2212	RUSH	34.09	16	20	-0.0064175	0	81	729	1	0	-1.005722141
507-011	V07	calm	9	8/29/2011		2212	RUSH	34.09	17	15	-0.011850588	0	81	729	1	0	-1.222823349
507-011	V07	happy	9	8/29/2011		2212	RUSH	34.09	17	15	-0.010434118	0	81	729	1	0	-1.166222508
507-011	V07	calm	10	8/29/2011		2212	RUSH	34.09	17	15	-0.012931765	0	100	1000	1	0	-1.266026189
507-011	V07	fear	10	8/29/2011		2212	RUSH	34.09	17	15	-0.009465882	0	100	1000	1	0	-1.127532687
507-011	V07	happy	10	8/29/2011		2212	RUSH	34.09	19	5	-0.007216316	0	100	1000	1	0	-1.037642094
507-011	V07	happy	11	8/29/2011		2212	RUSH	34.09	18	10	-0.016733333	0	121	1331	1	0	-1.417933356
507-011	V07	calm	11	8/29/2011		2212	RUSH	34.09	18	10	-0.010655556	0	121	1331	1	0	-1.175070967
507-011	V07	fear	11	8/29/2011		2212	RUSH	34.09	18	10	-0.005642222	0	121	1331	1	0	-0.974742743
507-011	V07	fear	12	8/29/2011		2212	RUSH	34.09	18	10	-0.080248333	0	144	1728	1	0	-3.955934443
507-011	V07	happy	12	8/29/2011		2212	RUSH	34.09	19	5	-0.087776842	0	144	1728	1	0	-4.256766751
507-011	V07	calm	12	8/29/2011		2212	RUSH	34.09	19	5	-0.069777368	0	144	1728	1	0	-3.537524295
507-011	V03	happy	1	6/6/2011		2212	RUSH	33.86	15	25	-0.018025333	0	1	1	0	0	-1.46956049
507-011	V03	fear	1	6/6/2011		2212	RUSH	33.86	17	15	-0.025137647	0	1	1	0	0	-1.753762028
507-011	V03	calm	1	6/6/2011		2212	RUSH	33.86	19	5	-0.016438421	0	1	1	0	0	-1.406148943
507-011	V03	happy	2	6/6/2011		2212	RUSH	33.86	15	25	-0.011754667	0	4	8	0	0	-1.218990434
507-011	V03	fear	2	6/6/2011		2212	RUSH	33.86	17	15	-0.021664706	0	4	8	0	0	-1.614986494
507-011	V03	calm	2	6/6/2011		2212	RUSH	33.86	19	5	-0.013152105	0	4	8	0	0	-1.274830773
507-011	V03	happy	3	6/6/2011		2212	RUSH	33.86	15	25	-0.013065333	0	9	27	0	0	-1.271363444
507-011	V03	fear	3	6/6/2011		2212	RUSH	33.86	16	20	-0.034018125	0	9	27	0	0	-2.108617775
507-011	V03	calm	3	6/6/2011		2212	RUSH	33.86	17	15	-0.01675	0	9	27	0	0	-1.418599354
507-011	V03	happy	4	6/6/2011		2212	RUSH	33.86	14	30	-0.020725714	0	16	64	0	0	-1.577465236
507-011	V03	fear	4	6/6/2011		2212	RUSH	33.86	16	20	-0.03452	0	16	64	0	0	-2.12867224
507-011	V03	calm	4	6/6/2011		2212	RUSH	33.86	18	10	-0.014634444	0	16	64	0	0	-1.334063679
507-011	V03	happy	5	6/6/2011		2212	RUSH	33.86	15	25	-0.018930667	0	25	125	0	0	-1.505736806
507-011	V03	fear	5	6/6/2011		2212	RUSH	33.86	16	20	-0.032195	0	25	125	0	0	-2.035767374
507-011	V03	calm	5	6/6/2011		2212	RUSH	33.86	19	5	-0.009550526	0	25	125	0	0	-1.130914983
507-011	V03	happy	6	6/6/2011		2212	RUSH	33.86	14	30	-0.020055	0	36	216	0	0	-1.55066412
507-011	V03	fear	6	6/6/2011		2212	RUSH	33.86	16	20	-0.02171125	0	36	216	0	0	-1.616846349
507-011	V03	calm	6	6/6/2011		2212	RUSH	33.86	18	10	-0.012688333	0	36	216	0	0	-1.25629887
507-011	V03	fear	7	6/6/2011		2212	RUSH	33.86	14	30	-0.025085	0	49	343	0	0	-1.751658302
507-011	V03	happy	7	6/6/2011		2212	RUSH	33.86	14	30	-0.016655	0	49	343	0	0	-1.414803241
507-011	V03	calm	7	6/6/2011		2212	RUSH	33.86	19	5	-0.019768947	0	49	343	0	0	-1.539233705
507-011	V03	happy	8	6/6/2011		2212	RUSH	33.86	13	35	-0.023686154	0	64	512	0	0	-1.6957617
507-011	V03	fear	8	6/6/2011		2212	RUSH	33.86	16	20	-0.021269375	0	64	512	0	0	-1.59918943
507-011	V03	calm	8	6/6/2011		2212	RUSH	33.86	17	15	-0.021311176	0	64	512	0	0	-1.60085976
507-011	V03	happy	9	6/6/2011		2212	RUSH	33.86	13	35	-0.023993846	0	81	729	0	0	-1.70805679
507-011	V03	fear	9	6/6/2011		2212	RUSH	33.86	15	25	-0.024452	0	81	729	0	0	-1.726364203
507-011	V03	calm	9	6/6/2011		2212	RUSH	33.86	16	20	-0.0178	0	81	729	0	0	-1.46055639
507-011	V03	happy	10	6/6/2011		2212	RUSH	33.86	13	35	-0.032452308	0	100	1000	0	0	-2.046049166
507-011	V03	fear	10	6/6/2011		2212	RUSH	33.86	15	25	-0.029232667	0	100	1000	0	0	-1.917395267
507-011	V03	calm	10	6/6/2011		2212	RUSH	33.86	17	15	-0.019530588	0	100	1000	0	0	-1.529709098
507-011	V03	happy	11	6/6/2011		2212	RUSH	33.86	14	30	-0.030812143	0	121	1331	0	0	-1.980509678
507-011	V03	fear	11	6/6/2011		2212	RUSH	33.86	15	25	-0.028694	0	121	1331	0	0	-1.895870628
507-011	V03	calm	11	6/6/2011		2212	RUSH	33.86	17	15	-0.028153529	0	121	1331	0	0	-1.874273904
507-011	V03	fear	12	6/6/2011		2212	RUSH	33.86	16	20	-0.25233625	0	144	1728	0	0	-10.83240961
507-011	V03	happy	12	6/6/2011		2212	RUSH	33.86	16	20	-0.180533125	0	144	1728	0	0	-7.96322266
507-011	V03	calm	12	6/6/2011		2212	RUSH	33.86	19	5	-0.221554211	0	144	1728	0	0	-9.602387595
507-012	V03	happy	1	6/22/2011		2212	RUSH	18.97	5	75	0.030616	1	1	1	0	0	0.474102519
507-012	V03	calm	1	6/22/2011		2212	RUSH	18.97	6	70	-0.02449	1	1	1	0	0	-1.727882648
507-012	V03	fear	1	6/22/2011		2212	RUSH	18.97	7	65	-0.023048571	0	1	1	0	0	-1.670284469
507-012	V03	happy	2	6/22/2011		2212	RUSH	18.97	4	80	0.069605	1	4	8	0	0	2.032067163
507-012	V03	calm	2	6/22/2011		2212	RUSH	18.97	6	70	-0.002746667	1	4	8	0	0	-0.859039024
507-012	V03	fear	2	6/22/2011		2212	RUSH	18.97	6	70	0.007681667	1	4	8	0	0	-0.442332372
507-012	V03	happy	3	6/22/2011		2212	RUSH	18.97	3	85	0.025933333	1	9	27	0	0	0.286987445
507-012	V03	calm	3	6/22/2011		2212	RUSH	18.97	5	75	0.001136	1	9	27	0	0	-0.703891215
507-012	V03	fear	3	6/22/2011		2212	RUSH	18.97	7	65	0.026822857	0	9	27	0	0	0.322532007
507-012	V03	calm	4	6/22/2011		2212	RUSH	18.97	3	85	0.037766667	1	16	64	0	0	0.759836607
507-012	V03	happy	4	6/22/2011		2212	RUSH	18.97	4	80	0.012845	1	16	64	0	0	-0.236010325
507-012	V03	fear	4	6/22/2011		2212	RUSH	18.97	7	65	0.032384286	0	16	64	0	0	0.544761604
507-012	V03	happy	5	6/22/2011		2212	RUSH	18.97	2	90	-0.02472	1	25	125	0	0	-1.737073237
507-012	V03	calm	5	6/22/2011		2212	RUSH	18.97	3	85	-0.007473333	1	25	125	0	0	-1.047912258
507-012	V03	fear	5	6/22/2011		2212	RUSH	18.97	6	70	0.017246667	1	25	125	0	0	-0.060123753
507-012	V03	happy	6	6/22/2011		2212	RUSH	18.97	2	90	-0.010595	1	36	216	0	0	-1.172651205
507-012	V03	calm	6	6/22/2011		2212	RUSH	18.97	3	85	-0.013696667	1	36	216	0	0	-1.296590971
507-012	V03	fear	6	6/22/2011		2212	RUSH	18.97	8	60	0.0107425	0	36	216	0	0	-0.320024295
507-012	V03	happy	7	6/22/2011		2212	RUSH	18.97	1	95	-0.02386	1	49	343	0	0	-1.702708427
507-012	V03	calm	7	6/22/2011		2212	RUSH	18.97	3	85	0.001273333	1	49	343	0	0	-0.698403515
507-012	V03	fear	7	6/22/2011		2212	RUSH	18.97	6	70	-0.012643333	1	49	343	0	0	-1.254500711
507-012	V03	happy	8	6/22/2011		2212	RUSH	18.97	1	95	0.05191	1	64	512	0	0	1.324991209
507-012	V03	calm	8	6/22/2011		2212	RUSH	18.97	2	90	0.001345	1	64	512	0	0	-0.695539767
507-012	V03	fear	8	6/22/2011		2212	RUSH	18.97	5	75	-0.002034	1	64	512	0	0	-0.830561505
507-012	V03	happy	9	6/22/2011		2212	RUSH	18.97	1	95	-0.01276	1	81	729	0	0	-1.259162617
507-012	V03	calm	9	6/22/2011		2212	RUSH	18.97	2	90	0.000835	1	81	729	0	0	-0.715918899
507-012	V03	fear	9	6/22/2011		2212	RUSH	18.97	5	75	-0.001908	1	81	729	0	0	-0.825526661
507-012	V03	calm	10	6/22/2011		2212	RUSH	18.97	2	90	-0.001365	1	100	1000	0	0	-0.803828879
507-012	V03	happy	10	6/22/2011		2212	RUSH	18.97	3	85	-0.013993333	1	100	1000	0	0	-1.308445472
507-012	V03	fear	10	6/22/2011		2212	RUSH	18.97	6	70	0.019721667	1	100	1000	0	0	0.038774974
507-012	V03	happy	11	6/22/2011		2212	RUSH	18.97	2	90	0.026245	1	121	1331	0	0	0.299441372
507-012	V03	calm	11	6/22/2011		2212	RUSH	18.97	3	85	0.035243333	1	121	1331	0	0	0.659006497
507-012	V03	fear	11	6/22/2011		2212	RUSH	18.97	6	70	-0.00212	1	121	1331	0	0	-0.833997986
507-012	V03	happy	12	6/22/2011		2212	RUSH	18.97	6	70	-0.86461	1	144	1728	0	0	-35.29830653
507-012	V03	calm	12	6/22/2011		2212	RUSH	18.97	8	60	-1.11222625	0	144	1728	0	0	-45.19282455
507-012	V03	fear	12	6/22/2011		2212	RUSH	18.97	9	55	-0.432473333	0	144	1728	0	0	-18.03052207
507-012	V07	calm	1	9/26/2011		2212	RUSH	19.24	5	75	-0.047098	1	1	1	1	0	-2.631277572
507-012	V07	happy	1	9/26/2011		2212	RUSH	19.24	8	60	-0.01899625	0	1	1	1	0	-1.508357442
507-012	V07	fear	1	9/26/2011		2212	RUSH	19.24	10	50	0.001476	0	1	1	1	0	-0.690305128
507-012	V07	calm	2	9/26/2011		2212	RUSH	19.24	4	80	-0.045185	1	4	8	1	0	-2.554835848
507-012	V07	fear	2	9/26/2011		2212	RUSH	19.24	8	60	0.01327	0	4	8	1	0	-0.219027716
507-012	V07	happy	2	9/26/2011		2212	RUSH	19.24	9	55	0.002123333	0	4	8	1	0	-0.664438295
507-012	V07	calm	3	9/26/2011		2212	RUSH	19.24	4	80	-0.0565675	1	9	27	1	0	-3.009670098
507-012	V07	happy	3	9/26/2011		2212	RUSH	19.24	6	70	-0.014518333	1	9	27	1	0	-1.32942399
507-012	V07	fear	3	9/26/2011		2212	RUSH	19.24	8	60	0.03414875	0	9	27	1	0	0.615267966
507-012	V07	calm	4	9/26/2011		2212	RUSH	19.24	3	85	-0.066923333	1	16	64	1	0	-3.423479677
507-012	V07	happy	4	9/26/2011		2212	RUSH	19.24	5	75	-0.005774	1	16	64	1	0	-0.980008471
507-012	V07	fear	4	9/26/2011		2212	RUSH	19.24	8	60	0.0400275	0	16	64	1	0	0.850177418
507-012	V07	calm	5	9/26/2011		2212	RUSH	19.24	2	90	-0.0661	1	25	125	1	0	-3.390580046
507-012	V07	happy	5	9/26/2011		2212	RUSH	19.24	5	75	0.00098	1	25	125	1	0	-0.710124832
507-012	V07	fear	5	9/26/2011		2212	RUSH	19.24	9	55	0.031052222	0	25	125	1	0	0.49153355
507-012	V07	calm	6	9/26/2011		2212	RUSH	19.24	2	90	-0.067205	1	36	216	1	0	-3.434734832
507-012	V07	happy	6	9/26/2011		2212	RUSH	19.24	3	85	-0.004416667	1	36	216	1	0	-0.925770691
507-012	V07	fear	6	9/26/2011		2212	RUSH	19.24	7	65	0.032311429	0	36	216	1	0	0.541850305
507-012	V07	calm	7	9/26/2011		2212	RUSH	19.24	2	90	-0.053615	1	49	343	1	0	-2.891690909
507-012	V07	happy	7	9/26/2011		2212	RUSH	19.24	2	90	-0.043125	1	49	343	1	0	-2.472520139
507-012	V07	fear	7	9/26/2011		2212	RUSH	19.24	7	65	0.039705714	0	49	343	1	0	0.837319145
507-012	V07	happy	8	9/26/2011		2212	RUSH	19.24	2	90	0.0049	1	64	512	1	0	-0.553485231
507-012	V07	calm	8	9/26/2011		2212	RUSH	19.24	3	85	-0.01927	1	64	512	1	0	-1.519296241
507-012	V07	fear	8	9/26/2011		2212	RUSH	19.24	6	70	0.043093333	1	64	512	1	0	0.97268529
507-012	V07	happy	9	9/26/2011		2212	RUSH	19.24	2	90	0.030425	1	81	729	1	0	0.466470334
507-012	V07	calm	9	9/26/2011		2212	RUSH	19.24	3	85	-0.018553333	1	81	729	1	0	-1.490658885
507-012	V07	fear	9	9/26/2011		2212	RUSH	19.24	6	70	0.052733333	1	81	729	1	0	1.35789084
507-012	V07	happy	10	9/26/2011		2212	RUSH	19.24	2	90	0.0287	1	100	1000	1	0	0.397540918
507-012	V07	calm	10	9/26/2011		2212	RUSH	19.24	4	80	-0.025375	1	100	1000	1	0	-1.763246436
507-012	V07	fear	10	9/26/2011		2212	RUSH	19.24	5	75	0.004964	1	100	1000	1	0	-0.55092785
507-012	V07	calm	11	9/26/2011		2212	RUSH	19.24	3	85	-0.004416667	1	121	1331	1	0	-0.925770691
507-012	V07	happy	11	9/26/2011		2212	RUSH	19.24	4	80	0.026625	1	121	1331	1	0	0.314625823
507-012	V07	fear	11	9/26/2011		2212	RUSH	19.24	6	70	0.017571667	1	121	1331	1	0	-0.047137052
507-012	V07	calm	12	9/26/2011		2212	RUSH	19.24	9	55	-0.875115556	0	144	1728	1	0	-35.71809891
507-012	V07	happy	12	9/26/2011		2212	RUSH	19.24	10	50	-1.041068	0	144	1728	1	0	-42.34940621
507-012	V07	fear	12	9/26/2011		2212	RUSH	19.24	10	50	-0.379689	0	144	1728	1	0	-15.92130858
507-013	V03	happy	1	7/8/2011		2212	RUSH	22.55	16	20	0.01938125	0	1	1	0	0	0.025172224
507-013	V03	calm	1	7/8/2011		2212	RUSH	22.55	17	15	-0.012764706	0	1	1	0	0	-1.259350665
507-013	V03	fear	1	7/8/2011		2212	RUSH	22.55	18	10	-0.01871	0	1	1	0	0	-1.496919155
507-013	V03	happy	2	7/8/2011		2212	RUSH	22.55	16	20	0.018259375	0	4	8	0	0	-0.019656871
507-013	V03	calm	2	7/8/2011		2212	RUSH	22.55	18	10	-0.007349444	0	4	8	0	0	-1.042961767
507-013	V03	fear	2	7/8/2011		2212	RUSH	22.55	18	10	-0.006972222	0	4	8	0	0	-1.027888322
507-013	V03	happy	3	7/8/2011		2212	RUSH	22.55	16	20	0.0109575	0	9	27	0	0	-0.311433093
507-013	V03	calm	3	7/8/2011		2212	RUSH	22.55	18	10	-0.002805	0	9	27	0	0	-0.861369957
507-013	V03	fear	3	7/8/2011		2212	RUSH	22.55	18	10	0.004611111	0	9	27	0	0	-0.56502897
507-013	V03	happy	4	7/8/2011		2212	RUSH	22.55	17	15	-0.015079412	0	16	64	0	0	-1.351844192
507-013	V03	calm	4	7/8/2011		2212	RUSH	22.55	18	10	-0.024531667	0	16	64	0	0	-1.729547623
507-013	V03	fear	4	7/8/2011		2212	RUSH	22.55	18	10	-0.004616667	0	16	64	0	0	-0.933762507
507-013	V03	calm	5	7/8/2011		2212	RUSH	22.55	14	30	-0.042505	0	25	125	0	0	-2.447745509
507-013	V03	happy	5	7/8/2011		2212	RUSH	22.55	15	25	-0.031008	0	25	125	0	0	-1.988335944
507-013	V03	fear	5	7/8/2011		2212	RUSH	22.55	17	15	-0.016967059	0	25	125	0	0	-1.427272833
507-013	V03	happy	6	7/8/2011		2212	RUSH	22.55	11	45	-0.026627273	0	36	216	0	0	-1.813286115
507-013	V03	fear	6	7/8/2011		2212	RUSH	22.55	12	40	-0.022785833	0	36	216	0	0	-1.659785699
507-013	V03	calm	6	7/8/2011		2212	RUSH	22.55	13	35	-0.049715385	0	36	216	0	0	-2.735865873
507-013	V03	fear	7	7/8/2011		2212	RUSH	22.55	11	45	-0.042900909	0	49	343	0	0	-2.463565669
507-013	V03	happy	7	7/8/2011		2212	RUSH	22.55	11	45	-0.02947	0	49	343	0	0	-1.926878876
507-013	V03	calm	7	7/8/2011		2212	RUSH	22.55	13	35	-0.052180769	0	49	343	0	0	-2.834380355
507-013	V03	calm	8	7/8/2011		2212	RUSH	22.55	12	40	-0.060600833	0	64	512	0	0	-3.170838381
507-013	V03	happy	8	7/8/2011		2212	RUSH	22.55	13	35	-0.002440769	0	64	512	0	0	-0.846815621
507-013	V03	fear	8	7/8/2011		2212	RUSH	22.55	14	30	-0.037427857	0	64	512	0	0	-2.244867536
507-013	V03	calm	9	7/8/2011		2212	RUSH	22.55	14	30	-0.076259286	0	81	729	0	0	-3.796535787
507-013	V03	happy	9	7/8/2011		2212	RUSH	22.55	14	30	-0.013872857	0	81	729	0	0	-1.303631361
507-013	V03	fear	9	7/8/2011		2212	RUSH	22.55	17	15	-0.037655294	0	81	729	0	0	-2.253955709
507-013	V03	calm	10	7/8/2011		2212	RUSH	22.55	13	35	-0.086923846	0	100	1000	0	0	-4.222681814
507-013	V03	happy	10	7/8/2011		2212	RUSH	22.55	15	25	-0.025037333	0	100	1000	0	0	-1.749753572
507-013	V03	fear	10	7/8/2011		2212	RUSH	22.55	17	15	-0.043831176	0	100	1000	0	0	-2.500738284
507-013	V03	calm	11	7/8/2011		2212	RUSH	22.55	12	40	-0.0847075	0	121	1331	0	0	-4.134118662
507-013	V03	happy	11	7/8/2011		2212	RUSH	22.55	14	30	-0.023132143	0	121	1331	0	0	-1.673623929
507-013	V03	fear	11	7/8/2011		2212	RUSH	22.55	17	15	-0.049057059	0	121	1331	0	0	-2.709559771
507-013	V03	calm	12	7/8/2011		2212	RUSH	22.55	18	10	-0.486665556	0	144	1728	0	0	-20.19599354
507-013	V03	happy	12	7/8/2011		2212	RUSH	22.55	18	10	-0.237169444	0	144	1728	0	0	-10.22635797
507-013	V03	fear	12	7/8/2011		2212	RUSH	22.55	18	10	-0.196088889	0	144	1728	0	0	-8.584816708
507-013	V07	fear	1	10/7/2011		2212	RUSH	22.8	16	20	0.012371875	0	1	1	1	0	-0.254915966
507-013	V07	happy	1	10/7/2011		2212	RUSH	22.8	18	10	0.017125556	0	1	1	1	0	-0.064963238
507-013	V07	calm	1	10/7/2011		2212	RUSH	22.8	20	0	-0.0197155	0	1	1	1	0	-1.537098012
507-013	V07	fear	2	10/7/2011		2212	RUSH	22.8	17	15	0.022887059	0	4	8	1	0	0.165261133
507-013	V07	happy	2	10/7/2011		2212	RUSH	22.8	18	10	0.023851667	0	4	8	1	0	0.203805983
507-013	V07	calm	2	10/7/2011		2212	RUSH	22.8	20	0	-0.0223405	0	4	8	1	0	-1.641990602
507-013	V07	fear	3	10/7/2011		2212	RUSH	22.8	17	15	0.029599412	0	9	27	1	0	0.433480596
507-013	V07	happy	3	10/7/2011		2212	RUSH	22.8	18	10	0.024593333	0	9	27	1	0	0.233442275
507-013	V07	calm	3	10/7/2011		2212	RUSH	22.8	19	5	-0.021618421	0	9	27	1	0	-1.613136988
507-013	V07	fear	4	10/7/2011		2212	RUSH	22.8	17	15	0.004095294	0	16	64	1	0	-0.585640544
507-013	V07	happy	4	10/7/2011		2212	RUSH	22.8	18	10	0.008411667	0	16	64	1	0	-0.413162242
507-013	V07	calm	4	10/7/2011		2212	RUSH	22.8	19	5	-0.043613158	0	16	64	1	0	-2.492026485
507-013	V07	happy	5	10/7/2011		2212	RUSH	22.8	12	40	-0.005944167	0	25	125	1	0	-0.986808188
507-013	V07	fear	5	10/7/2011		2212	RUSH	22.8	16	20	-0.008716875	0	25	125	1	0	-1.097603054
507-013	V07	calm	5	10/7/2011		2212	RUSH	22.8	19	5	-0.057065789	0	25	125	1	0	-3.029581269
507-013	V07	happy	6	10/7/2011		2212	RUSH	22.8	13	35	-0.0000277	0	36	216	1	0	-0.750391599
507-013	V07	fear	6	10/7/2011		2212	RUSH	22.8	15	25	-0.01666	0	36	216	1	0	-1.415003037
507-013	V07	calm	6	10/7/2011		2212	RUSH	22.8	18	10	-0.058255	0	36	216	1	0	-3.077101049
507-013	V07	fear	7	10/7/2011		2212	RUSH	22.8	12	40	0.007203333	0	49	343	1	0	-0.461446159
507-013	V07	happy	7	10/7/2011		2212	RUSH	22.8	13	35	-0.006072308	0	49	343	1	0	-0.991928585
507-013	V07	calm	7	10/7/2011		2212	RUSH	22.8	16	20	-0.05995125	0	49	343	1	0	-3.144881641
507-013	V07	fear	8	10/7/2011		2212	RUSH	22.8	11	45	-0.006545455	0	64	512	1	0	-1.010835105
507-013	V07	happy	8	10/7/2011		2212	RUSH	22.8	12	40	-0.022976667	0	64	512	1	0	-1.667411251
507-013	V07	calm	8	10/7/2011		2212	RUSH	22.8	18	10	-0.065642778	0	64	512	1	0	-3.372309875
507-013	V07	fear	9	10/7/2011		2212	RUSH	22.8	12	40	-0.0232675	0	81	729	1	0	-1.679032671
507-013	V07	happy	9	10/7/2011		2212	RUSH	22.8	13	35	-0.041433846	0	81	729	1	0	-2.404943178
507-013	V07	calm	9	10/7/2011		2212	RUSH	22.8	19	5	-0.072774737	0	81	729	1	0	-3.657296408
507-013	V07	fear	10	10/7/2011		2212	RUSH	22.8	11	45	0.010165455	0	100	1000	1	0	-0.343082484
507-013	V07	happy	10	10/7/2011		2212	RUSH	22.8	13	35	-0.031252308	0	100	1000	1	0	-1.998098267
507-013	V07	calm	10	10/7/2011		2212	RUSH	22.8	18	10	-0.081661667	0	100	1000	1	0	-4.012409972
507-013	V07	fear	11	10/7/2011		2212	RUSH	22.8	11	45	-0.00718	0	121	1331	1	0	-1.03619094
507-013	V07	happy	11	10/7/2011		2212	RUSH	22.8	13	35	-0.025846923	0	121	1331	1	0	-1.782104045
507-013	V07	calm	11	10/7/2011		2212	RUSH	22.8	15	25	-0.08889	0	121	1331	1	0	-4.301247523
507-013	V07	happy	12	10/7/2011		2212	RUSH	22.8	17	15	-0.384594706	0	144	1728	1	0	-16.11733609
507-013	V07	fear	12	10/7/2011		2212	RUSH	22.8	17	15	-0.320571765	0	144	1728	1	0	-13.55903814
507-013	V07	calm	12	10/7/2011		2212	RUSH	22.8	18	10	-0.418386667	0	144	1728	1	0	-17.46763183
507-014	V07	calm	1	11/28/2011		2212	RUSH	18.48	12	40	-0.054585833	0	1	1	1	0	-2.930484504
507-014	V07	fear	1	11/28/2011		2212	RUSH	18.48	12	40	-0.012530833	0	1	1	1	0	-1.250005315
507-014	V07	happy	1	11/28/2011		2212	RUSH	18.48	14	30	0.004129286	0	1	1	1	0	-0.584282255
507-014	V07	calm	2	11/28/2011		2212	RUSH	18.48	9	55	-0.053507778	0	4	8	1	0	-2.887406416
507-014	V07	fear	2	11/28/2011		2212	RUSH	18.48	13	35	-0.001621538	0	4	8	1	0	-0.814079902
507-014	V07	happy	2	11/28/2011		2212	RUSH	18.48	13	35	0.020910769	0	4	8	1	0	0.086290399
507-014	V07	calm	3	11/28/2011		2212	RUSH	18.48	11	45	-0.026300909	0	9	27	1	0	-1.800244909
507-014	V07	happy	3	11/28/2011		2212	RUSH	18.48	12	40	0.011045833	0	9	27	1	0	-0.307903387
507-014	V07	fear	3	11/28/2011		2212	RUSH	18.48	14	30	0.022562143	0	9	27	1	0	0.152277788
507-014	V07	calm	4	11/28/2011		2212	RUSH	18.48	11	45	-0.013230909	0	16	64	1	0	-1.277979709
507-014	V07	fear	4	11/28/2011		2212	RUSH	18.48	11	45	0.01898	0	16	64	1	0	0.009138642
507-014	V07	happy	4	11/28/2011		2212	RUSH	18.48	13	35	0.009212308	0	16	64	1	0	-0.381169363
507-014	V07	calm	5	11/28/2011		2212	RUSH	18.48	11	45	0.002278182	0	25	125	1	0	-0.658250671
507-014	V07	happy	5	11/28/2011		2212	RUSH	18.48	11	45	0.00262	0	25	125	1	0	-0.644591938
507-014	V07	fear	5	11/28/2011		2212	RUSH	18.48	12	40	0.019609167	0	25	125	1	0	0.034279578
507-014	V07	happy	6	11/28/2011		2212	RUSH	18.48	10	50	-0.013729	0	36	216	1	0	-1.297882968
507-014	V07	calm	6	11/28/2011		2212	RUSH	18.48	11	45	0.006521818	0	36	216	1	0	-0.488678873
507-014	V07	fear	6	11/28/2011		2212	RUSH	18.48	12	40	0.0011675	0	36	216	1	0	-0.702632504
507-014	V07	happy	7	11/28/2011		2212	RUSH	18.48	11	45	-0.018742727	0	49	343	1	0	-1.498226896
507-014	V07	fear	7	11/28/2011		2212	RUSH	18.48	12	40	-0.000733333	0	49	343	1	0	-0.778588046
507-014	V07	calm	7	11/28/2011		2212	RUSH	18.48	12	40	0.001596667	0	49	343	1	0	-0.685483385
507-014	V07	happy	8	11/28/2011		2212	RUSH	18.48	8	60	-0.021565	0	64	512	1	0	-1.611002334
507-014	V07	calm	8	11/28/2011		2212	RUSH	18.48	11	45	0.00385	0	64	512	1	0	-0.595442267
507-014	V07	fear	8	11/28/2011		2212	RUSH	18.48	12	40	-0.015245	0	64	512	1	0	-1.358460936
507-014	V07	happy	9	11/28/2011		2212	RUSH	18.48	9	55	-0.001582222	0	81	729	1	0	-0.812508871
507-014	V07	calm	9	11/28/2011		2212	RUSH	18.48	10	50	0.04457	0	81	729	1	0	1.031691548
507-014	V07	fear	9	11/28/2011		2212	RUSH	18.48	11	45	-0.019143636	0	81	729	1	0	-1.514246851
507-014	V07	happy	10	11/28/2011		2212	RUSH	18.48	10	50	0.012721	0	100	1000	1	0	-0.240965252
507-014	V07	calm	10	11/28/2011		2212	RUSH	18.48	11	45	0.024073636	0	100	1000	1	0	0.21267566
507-014	V07	fear	10	11/28/2011		2212	RUSH	18.48	12	40	-0.017578333	0	100	1000	1	0	-1.45169878
507-014	V07	happy	11	11/28/2011		2212	RUSH	18.48	7	65	0.048227143	0	121	1331	1	0	1.177827625
507-014	V07	calm	11	11/28/2011		2212	RUSH	18.48	12	40	0.01158	0	121	1331	1	0	-0.286558564
507-014	V07	fear	11	11/28/2011		2212	RUSH	18.48	13	35	-0.037230769	0	121	1331	1	0	-2.23699208
507-014	V07	calm	12	11/28/2011		2212	RUSH	18.48	15	25	-0.252686667	0	144	1728	1	0	-10.84641195
507-014	V07	fear	12	11/28/2011		2212	RUSH	18.48	15	25	-0.214748	0	144	1728	1	0	-9.330417652
507-014	V07	happy	12	11/28/2011		2212	RUSH	18.48	16	20	-0.54425	0	144	1728	1	0	-22.49701506
507-014	V03	calm	1	9/9/2011		2212	RUSH	18.26	6	70	-0.038968333	1	1	1	0	0	-2.306423542
507-014	V03	fear	1	9/9/2011		2212	RUSH	18.26	12	40	-0.003496667	0	1	1	0	0	-0.889008335
507-014	V03	happy	1	9/9/2011		2212	RUSH	18.26	15	25	0.013243333	0	1	1	0	0	-0.220093304
507-014	V03	calm	2	9/9/2011		2212	RUSH	18.26	9	55	-0.013795556	0	4	8	0	0	-1.300542484
507-014	V03	fear	2	9/9/2011		2212	RUSH	18.26	10	50	0.006658	0	4	8	0	0	-0.483237165
507-014	V03	happy	2	9/9/2011		2212	RUSH	18.26	15	25	0.031266	0	4	8	0	0	0.500075922
507-014	V03	fear	3	9/9/2011		2212	RUSH	18.26	10	50	-0.003689	0	9	27	0	0	-0.896693786
507-014	V03	calm	3	9/9/2011		2212	RUSH	18.26	10	50	0.018881	0	9	27	0	0	0.005182693
507-014	V03	happy	3	9/9/2011		2212	RUSH	18.26	14	30	0.041410714	0	9	27	0	0	0.90544938
507-014	V03	calm	4	9/9/2011		2212	RUSH	18.26	10	50	-0.016485	0	16	64	0	0	-1.408010198
507-014	V03	fear	4	9/9/2011		2212	RUSH	18.26	11	45	0.014785455	0	16	64	0	0	-0.158471525
507-014	V03	happy	4	9/9/2011		2212	RUSH	18.26	13	35	0.04538	0	16	64	0	0	1.064058404
507-014	V03	calm	5	9/9/2011		2212	RUSH	18.26	7	65	-0.003748571	0	25	125	0	0	-0.899074188
507-014	V03	fear	5	9/9/2011		2212	RUSH	18.26	9	55	0.025207778	0	25	125	0	0	0.257994933
507-014	V03	happy	5	9/9/2011		2212	RUSH	18.26	14	30	0.03324	0	25	125	0	0	0.57895515
507-014	V03	calm	6	9/9/2011		2212	RUSH	18.26	8	60	0.04147375	0	36	216	0	0	0.907968241
507-014	V03	fear	6	9/9/2011		2212	RUSH	18.26	10	50	0.01036	0	36	216	0	0	-0.335308644
507-014	V03	happy	6	9/9/2011		2212	RUSH	18.26	13	35	0.006831538	0	36	216	0	0	-0.476302746
507-014	V03	calm	7	9/9/2011		2212	RUSH	18.26	10	50	0.037464	0	49	343	0	0	0.747742312
507-014	V03	fear	7	9/9/2011		2212	RUSH	18.26	11	45	0.012890909	0	49	343	0	0	-0.234175844
507-014	V03	happy	7	9/9/2011		2212	RUSH	18.26	14	30	0.023649286	0	49	343	0	0	0.195719024
507-014	V03	calm	8	9/9/2011		2212	RUSH	18.26	11	45	0.0143	0	64	512	0	0	-0.177869861
507-014	V03	fear	8	9/9/2011		2212	RUSH	18.26	11	45	0.027653636	0	64	512	0	0	0.355729173
507-014	V03	happy	8	9/9/2011		2212	RUSH	18.26	14	30	0.01859	0	64	512	0	0	-0.0064454
507-014	V03	calm	9	9/9/2011		2212	RUSH	18.26	10	50	0.038265	0	81	729	0	0	0.779749537
507-014	V03	fear	9	9/9/2011		2212	RUSH	18.26	11	45	0.034853636	0	81	729	0	0	0.643434563
507-014	V03	happy	9	9/9/2011		2212	RUSH	18.26	15	25	0.009174	0	81	729	0	0	-0.382700115
507-014	V03	fear	10	9/9/2011		2212	RUSH	18.26	11	45	0.006667273	0	100	1000	0	0	-0.482866625
507-014	V03	happy	10	9/9/2011		2212	RUSH	18.26	12	40	0.041189167	0	100	1000	0	0	0.896596565
507-014	V03	calm	10	9/9/2011		2212	RUSH	18.26	12	40	0.041438333	0	100	1000	0	0	0.90655301
507-014	V03	calm	11	9/9/2011		2212	RUSH	18.26	12	40	0.024783333	0	121	1331	0	0	0.241034501
507-014	V03	fear	11	9/9/2011		2212	RUSH	18.26	13	35	0.00609	0	121	1331	0	0	-0.505933924
507-014	V03	happy	11	9/9/2011		2212	RUSH	18.26	13	35	0.039616923	0	121	1331	0	0	0.833771138
507-014	V03	calm	12	9/9/2011		2212	RUSH	18.26	14	30	-0.338062857	0	144	1728	0	0	-14.25796612
507-014	V03	fear	12	9/9/2011		2212	RUSH	18.26	15	25	-0.244192	0	144	1728	0	0	-10.50697286
507-014	V03	happy	12	9/9/2011		2212	RUSH	18.26	18	10	-0.23065	0	144	1728	0	0	-9.965846973
507-015	V07	calm	1	12/12/2011		2212	RUSH	34.19	6	70	0.054783333	1	1	1	1	0	1.439806958
507-015	V07	fear	1	12/12/2011		2212	RUSH	34.19	11	45	0.026847273	0	1	1	1	0	0.323507648
507-015	V07	happy	1	12/12/2011		2212	RUSH	34.19	13	35	0.031409231	0	1	1	1	0	0.505799302
507-015	V07	calm	2	12/12/2011		2212	RUSH	34.19	8	60	0.0968575	0	4	8	1	0	3.121052043
507-015	V07	fear	2	12/12/2011		2212	RUSH	34.19	9	55	0.043597778	0	4	8	1	0	0.992842449
507-015	V07	happy	2	12/12/2011		2212	RUSH	34.19	15	25	0.048746	0	4	8	1	0	1.198560674
507-015	V07	fear	3	12/12/2011		2212	RUSH	34.19	6	70	0.022146667	1	9	27	1	0	0.135675748
507-015	V07	calm	3	12/12/2011		2212	RUSH	34.19	9	55	0.068928889	0	9	27	1	0	2.005050388
507-015	V07	happy	3	12/12/2011		2212	RUSH	34.19	11	45	0.023111818	0	9	27	1	0	0.174242296
507-015	V07	fear	4	12/12/2011		2212	RUSH	34.19	5	75	0.01505	1	16	64	1	0	-0.14790055
507-015	V07	calm	4	12/12/2011		2212	RUSH	34.19	8	60	0.053745	0	16	64	1	0	1.398316124
507-015	V07	happy	4	12/12/2011		2212	RUSH	34.19	8	60	0.06700125	0	16	64	1	0	1.928023704
507-015	V07	fear	5	12/12/2011		2212	RUSH	34.19	5	75	0.022948	1	25	125	1	0	0.167696279
507-015	V07	calm	5	12/12/2011		2212	RUSH	34.19	6	70	0.056263333	1	25	125	1	0	1.498946399
507-015	V07	happy	5	12/12/2011		2212	RUSH	34.19	6	70	0.078785	1	25	125	1	0	2.398891535
507-015	V07	happy	6	12/12/2011		2212	RUSH	34.19	3	85	0.067923333	1	36	216	1	0	1.964869294
507-015	V07	fear	6	12/12/2011		2212	RUSH	34.19	6	70	0.02659	1	36	216	1	0	0.313227255
507-015	V07	calm	6	12/12/2011		2212	RUSH	34.19	6	70	0.048698333	1	36	216	1	0	1.196655944
507-015	V07	happy	7	12/12/2011		2212	RUSH	34.19	4	80	0.0329225	1	49	343	1	0	0.566268141
507-015	V07	fear	7	12/12/2011		2212	RUSH	34.19	6	70	0.028456667	1	49	343	1	0	0.387817555
507-015	V07	calm	7	12/12/2011		2212	RUSH	34.19	8	60	0.0526025	0	49	343	1	0	1.352662873
507-015	V07	fear	8	12/12/2011		2212	RUSH	34.19	6	70	0.005771667	1	64	512	1	0	-0.518654218
507-015	V07	calm	8	12/12/2011		2212	RUSH	34.19	6	70	0.011965	1	64	512	1	0	-0.271174317
507-015	V07	happy	8	12/12/2011		2212	RUSH	34.19	6	70	0.02774	1	64	512	1	0	0.3591802
507-015	V07	calm	9	12/12/2011		2212	RUSH	34.19	6	70	0.028851667	1	81	729	1	0	0.403601392
507-015	V07	happy	9	12/12/2011		2212	RUSH	34.19	8	60	0.0219625	0	81	729	1	0	0.128316604
507-015	V07	fear	9	12/12/2011		2212	RUSH	34.19	10	50	0.050281	0	81	729	1	0	1.259897865
507-015	V07	calm	10	12/12/2011		2212	RUSH	34.19	5	75	0.054164	1	100	1000	1	0	1.41505898
507-015	V07	happy	10	12/12/2011		2212	RUSH	34.19	6	70	0.046456667	1	100	1000	1	0	1.107081029
507-015	V07	fear	10	12/12/2011		2212	RUSH	34.19	9	55	0.050916667	0	100	1000	1	0	1.285298534
507-015	V07	happy	11	12/12/2011		2212	RUSH	34.19	6	70	0.053616667	1	121	1331	1	0	1.393188055
507-015	V07	calm	11	12/12/2011		2212	RUSH	34.19	7	65	0.02948	0	121	1331	1	0	0.428709002
507-015	V07	fear	11	12/12/2011		2212	RUSH	34.19	11	45	0.036739091	0	121	1331	1	0	0.718775614
507-015	V07	happy	12	12/12/2011		2212	RUSH	34.19	13	35	-0.702765385	0	144	1728	1	0	-28.83114431
507-015	V07	calm	12	12/12/2011		2212	RUSH	34.19	15	25	-0.865444667	0	144	1728	1	0	-35.33165906
507-015	V07	fear	12	12/12/2011		2212	RUSH	34.19	16	20	-0.22099625	0	144	1728	1	0	-9.580091986
507-015	V03	fear	1	9/14/2011		2212	RUSH	33.95	2	90	-0.076565	1	1	1	0	0	-3.808751838
507-015	V03	calm	1	9/14/2011		2212	RUSH	33.95	4	80	-0.0528	1	1	1	0	0	-2.859124257
507-015	V03	happy	1	9/14/2011		2212	RUSH	33.95	6	70	-0.044135	1	1	1	0	0	-2.512878812
507-015	V03	fear	2	9/14/2011		2212	RUSH	33.95	3	85	-0.075403333	1	4	8	0	0	-3.762332691
507-015	V03	calm	2	9/14/2011		2212	RUSH	33.95	5	75	0.00563	1	4	8	0	0	-0.524315101
507-015	V03	happy	2	9/14/2011		2212	RUSH	33.95	10	50	0.032009	0	4	8	0	0	0.52976552
507-015	V03	calm	3	9/14/2011		2212	RUSH	33.95	6	70	0.031216667	1	9	27	0	0	0.498104621
507-015	V03	fear	3	9/14/2011		2212	RUSH	33.95	8	60	-0.01624625	0	9	27	0	0	-1.398469967
507-015	V03	happy	3	9/14/2011		2212	RUSH	33.95	10	50	0.035661	0	9	27	0	0	0.675696087
507-015	V03	calm	4	9/14/2011		2212	RUSH	33.95	6	70	0.029396667	1	16	64	0	0	0.425379092
507-015	V03	fear	4	9/14/2011		2212	RUSH	33.95	9	55	-0.023213333	0	16	64	0	0	-1.676868207
507-015	V03	happy	4	9/14/2011		2212	RUSH	33.95	11	45	0.054639091	0	16	64	0	0	1.43404318
507-015	V03	calm	5	9/14/2011		2212	RUSH	33.95	5	75	0.065154	1	25	125	0	0	1.85420929
507-015	V03	happy	5	9/14/2011		2212	RUSH	33.95	6	70	-0.00152	1	25	125	0	0	-0.810022537
507-015	V03	fear	5	9/14/2011		2212	RUSH	33.95	10	50	-0.06576	0	25	125	0	0	-3.376993958
507-015	V03	calm	6	9/14/2011		2212	RUSH	33.95	4	80	0.0072675	1	36	216	0	0	-0.458882105
507-015	V03	happy	6	9/14/2011		2212	RUSH	33.95	5	75	-0.011772	1	36	216	0	0	-1.219683045
507-015	V03	fear	6	9/14/2011		2212	RUSH	33.95	6	70	-0.086988333	1	36	216	0	0	-4.225258655
507-015	V03	happy	7	9/14/2011		2212	RUSH	33.95	6	70	0.011353333	1	49	343	0	0	-0.295615969
507-015	V03	calm	7	9/14/2011		2212	RUSH	33.95	7	65	-0.025558571	0	49	343	0	0	-1.770581764
507-015	V03	fear	7	9/14/2011		2212	RUSH	33.95	9	55	-0.083644444	0	49	343	0	0	-4.091639921
507-015	V03	happy	8	9/14/2011		2212	RUSH	33.95	5	75	-0.002408	1	64	512	0	0	-0.845506202
507-015	V03	calm	8	9/14/2011		2212	RUSH	33.95	6	70	0.044281667	1	64	512	0	0	1.020170026
[truncated: 1,864 more rows]
